# Supplementary material for: Improving mitochondria and ER stability helps eliminate upper motor neuron degeneration that occurs due to mSOD1 toxicity and TDP‐43 pathology
Source: Clin Transl Med. 2021 Feb 22;11(2):e336. doi: 10.1002/ctm2.336 (PMC7898037; doi:10.1002/ctm2.336)
Supplement: Supplementary file 2 — Table S3 Number of mice used for behavior analysis, average and SEM values for each group, and statistical analysis at each time point Table S4 Number of mice, total number of UMN, total number of mitochondria, and total number of ER cisternae used for electron microscopy analysis [file CTM2-11-e336-s002.xlsx]

## Sheet: SOD weight
Weight
Average (g)	P60	P67	P74	P81	P88	P95	P102	P109	P116
WT-UeGFP (vehicle)	17.8	17.7	17.9	17.7	18.7	18.8	18.8	19.2	19.3333
WT-UeGFP (NU-9 20 mg/kg/day)	18.4	19	18.8	18.2	18.8	18.8	19	20.2	20.6
WT-UeGFP (NU-9 100 mg/kg/day)	17.8182	18.6	18.1	18.7	18.9	19	19.5	19.6	20.3
hSOD1G93A-UeGFP (vehicle)	17.6667	17.5	16.6667	17.1667	17	17.3333	17	17.3333	17
hSOD1G93A-UeGFP (NU-9 20 mg/kg/day)	17	16.8571	16.4286	16.5714	16.7143	16.5714	16.4286	16.8571	17.1429
hSOD1G93A-UeGFP (NU-9 100 mg/kg/day)	16.4444	16.3333	16.4444	16.4444	16.8889	17.2222	17	16.7778	16.8889
SEM	P60	P67	P74	P81	P88	P95	P102	P109	P116
WT-UeGFP (vehicle)	0.61101	0.650641	0.378594	0.366667	0.448454	0.553775	0.489898	0.416333	0.387298
WT-UeGFP (NU-9 20 mg/kg/day)	0.87178	0.316228	0.489898	0.489898	0.860233	0.8	0.447214	0.489898	0.244949
WT-UeGFP (NU-9 100 mg/kg/day)	0.501238	0.577827	0.584935	0.543937	0.51265	0.467099	0.432177	0.454545	0.546968
hSOD1G93A-UeGFP (vehicle)	0.421637	0.5	0.614636	0.477261	0.365148	0.666667	0.447214	0.494413	0.447214
hSOD1G93A-UeGFP (NU-9 20 mg/kg/day)	0.377964	0.594762	0.202031	0.428571	0.42056	0.480929	0.428571	0.508432	0.340068
hSOD1G93A-UeGFP (NU-9 100 mg/kg/day)	0.626079	0.408248	0.412011	0.474667	0.675863	0.547159	0.57735	0.323942	0.454742
number of mice	P60-P116
WT-UeGFP (vehicle)	10
WT-UeGFP (NU-9 20 mg/kg/day)	5
WT-UeGFP (NU-9 100 mg/kg/day)	11
hSOD1G93A-UeGFP (vehicle)	6
hSOD1G93A-UeGFP (NU-9 20 mg/kg/day)	7
hSOD1G93A-UeGFP (NU-9 100 mg/kg/day)	9

## Sheet: 2way ANOVA of SOD weight
Within each row, compare columns (simple effects within rows)									G vehicle	WT-UeGFP (vehicle)
									G NU-9 (20)	WT-UeGFP (NU-9 20 mg/kg/day)
Number of families	9								G NU-9 (100)	WT-UeGFP (NU-9 100 mg/kg/day)
Number of comparisons per family	15								GS vehicle	hSOD1G93A-UeGFP (vehicle)
Alpha	0.05								GS NU-9 (20)	hSOD1G93A-UeGFP (NU-9 20 mg/kg/day)
									GS NU-9 (100)	hSOD1G93A-UeGFP (NU-9 100 mg/kg/day)
Tukey's multiple comparisons test	Mean Diff.	95.00% CI of diff.	Significant?	Summary	Adjusted P Value
P60
G vehicle vs. G NU-9 (20)	-0.6	-2.922 to 1.722	No	ns	0.9768
G vehicle vs. G NU-9 (100)	-0.01818	-1.87 to 1.834	No	ns	>0.9999
G vehicle vs. GS vehicle	0.1333	-2.056 to 2.322	No	ns	>0.9999
G vehicle vs. GS NU-9 (20)	0.8	-1.289 to 2.889	No	ns	0.8824
G vehicle vs. GS NU-9 (100)	1.356	-0.592 to 3.303	No	ns	0.3478
G NU-9 (20) vs. G NU-9 (100)	0.5818	-1.704 to 2.868	No	ns	0.9783
G NU-9 (20) vs. GS vehicle	0.7333	-1.833 to 3.3	No	ns	0.9641
G NU-9 (20) vs. GS NU-9 (20)	1.4	-1.082 to 3.882	No	ns	0.5886
G NU-9 (20) vs. GS NU-9 (100)	1.956	-0.4087 to 4.32	No	ns	0.1698
G NU-9 (100) vs. GS vehicle	0.1515	-2 to 2.303	No	ns	>0.9999
G NU-9 (100) vs. GS NU-9 (20)	0.8182	-1.231 to 2.868	No	ns	0.8628
G NU-9 (100) vs. GS NU-9 (100)	1.374	-0.5314 to 3.279	No	ns	0.3078
GS vehicle vs. GS NU-9 (20)	0.6667	-1.692 to 3.025	No	ns	0.9657
GS vehicle vs. GS NU-9 (100)	1.222	-1.012 to 3.456	No	ns	0.6208
GS NU-9 (20) vs. GS NU-9 (100)	0.5556	-1.581 to 2.692	No	ns	0.9761
P67
G vehicle vs. G NU-9 (20)	-1.3	-3.622 to 1.022	No	ns	0.5965
G vehicle vs. G NU-9 (100)	-0.7545	-2.607 to 1.097	No	ns	0.8523
G vehicle vs. GS vehicle	0.2	-1.989 to 2.389	No	ns	0.9998
G vehicle vs. GS NU-9 (20)	0.8429	-1.246 to 2.932	No	ns	0.8574
G vehicle vs. GS NU-9 (100)	1.367	-0.5809 to 3.314	No	ns	0.3385
G NU-9 (20) vs. G NU-9 (100)	0.5455	-1.741 to 2.832	No	ns	0.9837
G NU-9 (20) vs. GS vehicle	1.5	-1.067 to 4.067	No	ns	0.5499
G NU-9 (20) vs. GS NU-9 (20)	2.143	-0.339 to 4.625	No	ns	0.1348
G NU-9 (20) vs. GS NU-9 (100)	2.667	0.3025 to 5.031	Yes	*	0.0168
G NU-9 (100) vs. GS vehicle	0.9545	-1.197 to 3.106	No	ns	0.8007
G NU-9 (100) vs. GS NU-9 (20)	1.597	-0.452 to 3.647	No	ns	0.2253
G NU-9 (100) vs. GS NU-9 (100)	2.121	0.2161 to 4.026	Yes	*	0.0191
GS vehicle vs. GS NU-9 (20)	0.6429	-1.715 to 3.001	No	ns	0.9706
GS vehicle vs. GS NU-9 (100)	1.167	-1.067 to 3.401	No	ns	0.6671
GS NU-9 (20) vs. GS NU-9 (100)	0.5238	-1.612 to 2.66	No	ns	0.9816
P74
G vehicle vs. G NU-9 (20)	-0.9	-3.222 to 1.422	No	ns	0.877
G vehicle vs. G NU-9 (100)	-0.2818	-2.134 to 1.57	No	ns	0.998
G vehicle vs. GS vehicle	1.233	-0.9555 to 3.422	No	ns	0.5898
G vehicle vs. GS NU-9 (20)	1.471	-0.6174 to 3.56	No	ns	0.3341
G vehicle vs. GS NU-9 (100)	1.456	-0.492 to 3.403	No	ns	0.2687
G NU-9 (20) vs. G NU-9 (100)	0.6182	-1.668 to 2.904	No	ns	0.9717
G NU-9 (20) vs. GS vehicle	2.133	-0.4333 to 4.7	No	ns	0.1656
G NU-9 (20) vs. GS NU-9 (20)	2.371	-0.1105 to 4.853	No	ns	0.0705
G NU-9 (20) vs. GS NU-9 (100)	2.356	-0.008655 to 4.72	No	ns	0.0515
G NU-9 (100) vs. GS vehicle	1.515	-0.636 to 3.666	No	ns	0.3343
G NU-9 (100) vs. GS NU-9 (20)	1.753	-0.2961 to 3.803	No	ns	0.1419
G NU-9 (100) vs. GS NU-9 (100)	1.737	-0.1678 to 3.643	No	ns	0.0968
GS vehicle vs. GS NU-9 (20)	0.2381	-2.12 to 2.596	No	ns	0.9997
GS vehicle vs. GS NU-9 (100)	0.2222	-2.012 to 2.456	No	ns	0.9997
GS NU-9 (20) vs. GS NU-9 (100)	-0.01587	-2.152 to 2.12	No	ns	>0.9999
P81
G vehicle vs. G NU-9 (20)	-0.5	-2.822 to 1.822	No	ns	0.9898
G vehicle vs. G NU-9 (100)	-0.9364	-2.788 to 0.9156	No	ns	0.6974
G vehicle vs. GS vehicle	0.5333	-1.656 to 2.722	No	ns	0.9821
G vehicle vs. GS NU-9 (20)	1.129	-0.9603 to 3.217	No	ns	0.6336
G vehicle vs. GS NU-9 (100)	1.256	-0.692 to 3.203	No	ns	0.4371
G NU-9 (20) vs. G NU-9 (100)	-0.4364	-2.723 to 1.85	No	ns	0.9942
G NU-9 (20) vs. GS vehicle	1.033	-1.533 to 3.6	No	ns	0.8585
G NU-9 (20) vs. GS NU-9 (20)	1.629	-0.8533 to 4.11	No	ns	0.4164
G NU-9 (20) vs. GS NU-9 (100)	1.756	-0.6087 to 4.12	No	ns	0.2756
G NU-9 (100) vs. GS vehicle	1.47	-0.6815 to 3.621	No	ns	0.3693
G NU-9 (100) vs. GS NU-9 (20)	2.065	0.01557 to 4.114	Yes	*	0.0471
G NU-9 (100) vs. GS NU-9 (100)	2.192	0.2868 to 4.097	Yes	*	0.0136
GS vehicle vs. GS NU-9 (20)	0.5952	-1.763 to 2.953	No	ns	0.9791
GS vehicle vs. GS NU-9 (100)	0.7222	-1.512 to 2.956	No	ns	0.9397
GS NU-9 (20) vs. GS NU-9 (100)	0.127	-2.009 to 2.263	No	ns	>0.9999
P88
G vehicle vs. G NU-9 (20)	-0.1	-2.422 to 2.222	No	ns	>0.9999
G vehicle vs. G NU-9 (100)	-0.2091	-2.061 to 1.643	No	ns	0.9995
G vehicle vs. GS vehicle	1.7	-0.4888 to 3.889	No	ns	0.2288
G vehicle vs. GS NU-9 (20)	1.986	-0.1031 to 4.075	No	ns	0.0731
G vehicle vs. GS NU-9 (100)	1.811	-0.1364 to 3.759	No	ns	0.0851
G NU-9 (20) vs. G NU-9 (100)	-0.1091	-2.395 to 2.177	No	ns	>0.9999
G NU-9 (20) vs. GS vehicle	1.8	-0.7666 to 4.367	No	ns	0.3392
G NU-9 (20) vs. GS NU-9 (20)	2.086	-0.3962 to 4.568	No	ns	0.1563
G NU-9 (20) vs. GS NU-9 (100)	1.911	-0.4531 to 4.275	No	ns	0.1904
G NU-9 (100) vs. GS vehicle	1.909	-0.2421 to 4.06	No	ns	0.1147
G NU-9 (100) vs. GS NU-9 (20)	2.195	0.1454 to 4.244	Yes	*	0.0278
G NU-9 (100) vs. GS NU-9 (100)	2.02	0.1151 to 3.925	Yes	*	0.0304
GS vehicle vs. GS NU-9 (20)	0.2857	-2.072 to 2.644	No	ns	0.9993
GS vehicle vs. GS NU-9 (100)	0.1111	-2.123 to 2.345	No	ns	>0.9999
GS NU-9 (20) vs. GS NU-9 (100)	-0.1746	-2.311 to 1.961	No	ns	>0.9999
P95
G vehicle vs. G NU-9 (20)	0	-2.322 to 2.322	No	ns	>0.9999
G vehicle vs. G NU-9 (100)	-0.2	-2.052 to 1.652	No	ns	0.9996
G vehicle vs. GS vehicle	1.467	-0.7222 to 3.656	No	ns	0.3919
G vehicle vs. GS NU-9 (20)	2.229	0.1397 to 4.317	Yes	*	0.0288
G vehicle vs. GS NU-9 (100)	1.578	-0.3698 to 3.525	No	ns	0.1883
G NU-9 (20) vs. G NU-9 (100)	-0.2	-2.486 to 2.086	No	ns	0.9999
G NU-9 (20) vs. GS vehicle	1.467	-1.1 to 4.033	No	ns	0.5746
G NU-9 (20) vs. GS NU-9 (20)	2.229	-0.2533 to 4.71	No	ns	0.1068
G NU-9 (20) vs. GS NU-9 (100)	1.578	-0.7864 to 3.942	No	ns	0.3966
G NU-9 (100) vs. GS vehicle	1.667	-0.4845 to 3.818	No	ns	0.2313
G NU-9 (100) vs. GS NU-9 (20)	2.429	0.3792 to 4.478	Yes	**	0.0098
G NU-9 (100) vs. GS NU-9 (100)	1.778	-0.1274 to 3.683	No	ns	0.0831
GS vehicle vs. GS NU-9 (20)	0.7619	-1.596 to 3.12	No	ns	0.9398
GS vehicle vs. GS NU-9 (100)	0.1111	-2.123 to 2.345	No	ns	>0.9999
GS NU-9 (20) vs. GS NU-9 (100)	-0.6508	-2.787 to 1.485	No	ns	0.9528
P102
G vehicle vs. G NU-9 (20)	-0.2	-2.522 to 2.122	No	ns	0.9999
G vehicle vs. G NU-9 (100)	-0.5636	-2.416 to 1.288	No	ns	0.953
G vehicle vs. GS vehicle	1.8	-0.3888 to 3.989	No	ns	0.1749
G vehicle vs. GS NU-9 (20)	2.371	0.2826 to 4.46	Yes	*	0.0157
G vehicle vs. GS NU-9 (100)	1.8	-0.1475 to 3.748	No	ns	0.0887
G NU-9 (20) vs. G NU-9 (100)	-0.3636	-2.65 to 1.923	No	ns	0.9975
G NU-9 (20) vs. GS vehicle	2	-0.5666 to 4.567	No	ns	0.2256
G NU-9 (20) vs. GS NU-9 (20)	2.571	0.08952 to 5.053	Yes	*	0.0373
G NU-9 (20) vs. GS NU-9 (100)	2	-0.3642 to 4.364	No	ns	0.1509
G NU-9 (100) vs. GS vehicle	2.364	0.2124 to 4.515	Yes	*	0.0218
G NU-9 (100) vs. GS NU-9 (20)	2.935	0.8857 to 4.984	Yes	***	0.0007
G NU-9 (100) vs. GS NU-9 (100)	2.364	0.4585 to 4.269	Yes	**	0.0057
GS vehicle vs. GS NU-9 (20)	0.5714	-1.787 to 2.93	No	ns	0.9825
GS vehicle vs. GS NU-9 (100)	0	-2.234 to 2.234	No	ns	>0.9999
GS NU-9 (20) vs. GS NU-9 (100)	-0.5714	-2.708 to 1.565	No	ns	0.973
P109
G vehicle vs. G NU-9 (20)	-1	-3.322 to 1.322	No	ns	0.82
G vehicle vs. G NU-9 (100)	-0.2545	-2.107 to 1.597	No	ns	0.9988
G vehicle vs. GS vehicle	1.867	-0.3222 to 4.056	No	ns	0.1444
G vehicle vs. GS NU-9 (20)	2.343	0.254 to 4.432	Yes	*	0.0178
G vehicle vs. GS NU-9 (100)	2.422	0.4747 to 4.37	Yes	**	0.0055
G NU-9 (20) vs. G NU-9 (100)	0.7455	-1.541 to 3.032	No	ns	0.9375
G NU-9 (20) vs. GS vehicle	2.867	0.3 to 5.433	Yes	*	0.0186
G NU-9 (20) vs. GS NU-9 (20)	3.343	0.861 to 5.825	Yes	**	0.0019
G NU-9 (20) vs. GS NU-9 (100)	3.422	1.058 to 5.786	Yes	***	0.0006
G NU-9 (100) vs. GS vehicle	2.121	-0.02999 to 4.272	No	ns	0.0558
G NU-9 (100) vs. GS NU-9 (20)	2.597	0.548 to 4.647	Yes	**	0.0043
G NU-9 (100) vs. GS NU-9 (100)	2.677	0.7716 to 4.582	Yes	***	0.001
GS vehicle vs. GS NU-9 (20)	0.4762	-1.882 to 2.834	No	ns	0.9924
GS vehicle vs. GS NU-9 (100)	0.5556	-1.678 to 2.79	No	ns	0.9804
GS NU-9 (20) vs. GS NU-9 (100)	0.07937	-2.057 to 2.215	No	ns	>0.9999
P116
G vehicle vs. G NU-9 (20)	-1.267	-3.588 to 1.055	No	ns	0.6236
G vehicle vs. G NU-9 (100)	-0.7576	-2.61 to 1.094	No	ns	0.8501
G vehicle vs. GS vehicle	2.333	0.1445 to 4.522	Yes	*	0.029
G vehicle vs. GS NU-9 (20)	2.19	0.1016 to 4.279	Yes	*	0.0336
G vehicle vs. GS NU-9 (100)	2.444	0.4969 to 4.392	Yes	**	0.0049
G NU-9 (20) vs. G NU-9 (100)	0.5091	-1.777 to 2.795	No	ns	0.9881
G NU-9 (20) vs. GS vehicle	3.6	1.033 to 6.167	Yes	***	0.001
G NU-9 (20) vs. GS NU-9 (20)	3.457	0.9752 to 5.939	Yes	**	0.0011
G NU-9 (20) vs. GS NU-9 (100)	3.711	1.347 to 6.075	Yes	***	0.0001
G NU-9 (100) vs. GS vehicle	3.091	0.9397 to 5.242	Yes	***	0.0007
G NU-9 (100) vs. GS NU-9 (20)	2.948	0.8987 to 4.997	Yes	***	0.0007
G NU-9 (100) vs. GS NU-9 (100)	3.202	1.297 to 5.107	Yes	****	<0.0001
GS vehicle vs. GS NU-9 (20)	-0.1429	-2.501 to 2.215	No	ns	>0.9999
GS vehicle vs. GS NU-9 (100)	0.1111	-2.123 to 2.345	No	ns	>0.9999
GS NU-9 (20) vs. GS NU-9 (100)	0.254	-1.882 to 2.39	No	ns	0.9994
Test details	Mean 1	Mean 2	Mean Diff.	SE of diff.	N1	N2	q	DF
P60
G vehicle vs. G NU-9 (20)	17.8	18.4	-0.6	0.8105	10	5	1.047	378
G vehicle vs. G NU-9 (100)	17.8	17.82	-0.01818	0.6466	10	11	0.03977	378
G vehicle vs. GS vehicle	17.8	17.67	0.1333	0.7642	10	6	0.2468	378
G vehicle vs. GS NU-9 (20)	17.8	17	0.8	0.7292	10	7	1.551	378
G vehicle vs. GS NU-9 (100)	17.8	16.44	1.356	0.6799	10	9	2.82	378
G NU-9 (20) vs. G NU-9 (100)	18.4	17.82	0.5818	0.7981	5	11	1.031	378
G NU-9 (20) vs. GS vehicle	18.4	17.67	0.7333	0.896	5	6	1.157	378
G NU-9 (20) vs. GS NU-9 (20)	18.4	17	1.4	0.8665	5	7	2.285	378
G NU-9 (20) vs. GS NU-9 (100)	18.4	16.44	1.956	0.8254	5	9	3.351	378
G NU-9 (100) vs. GS vehicle	17.82	17.67	0.1515	0.751	11	6	0.2853	378
G NU-9 (100) vs. GS NU-9 (20)	17.82	17	0.8182	0.7155	11	7	1.617	378
G NU-9 (100) vs. GS NU-9 (100)	17.82	16.44	1.374	0.6651	11	9	2.921	378
GS vehicle vs. GS NU-9 (20)	17.67	17	0.6667	0.8233	6	7	1.145	378
GS vehicle vs. GS NU-9 (100)	17.67	16.44	1.222	0.7799	6	9	2.216	378
GS NU-9 (20) vs. GS NU-9 (100)	17	16.44	0.5556	0.7457	7	9	1.054	378
P67
G vehicle vs. G NU-9 (20)	17.7	19	-1.3	0.8105	10	5	2.268	378
G vehicle vs. G NU-9 (100)	17.7	18.45	-0.7545	0.6466	10	11	1.65	378
G vehicle vs. GS vehicle	17.7	17.5	0.2	0.7642	10	6	0.3701	378
G vehicle vs. GS NU-9 (20)	17.7	16.86	0.8429	0.7292	10	7	1.635	378
G vehicle vs. GS NU-9 (100)	17.7	16.33	1.367	0.6799	10	9	2.843	378
G NU-9 (20) vs. G NU-9 (100)	19	18.45	0.5455	0.7981	5	11	0.9665	378
G NU-9 (20) vs. GS vehicle	19	17.5	1.5	0.896	5	6	2.367	378
G NU-9 (20) vs. GS NU-9 (20)	19	16.86	2.143	0.8665	5	7	3.497	378
G NU-9 (20) vs. GS NU-9 (100)	19	16.33	2.667	0.8254	5	9	4.569	378
G NU-9 (100) vs. GS vehicle	18.45	17.5	0.9545	0.751	11	6	1.797	378
G NU-9 (100) vs. GS NU-9 (20)	18.45	16.86	1.597	0.7155	11	7	3.158	378
G NU-9 (100) vs. GS NU-9 (100)	18.45	16.33	2.121	0.6651	11	9	4.51	378
GS vehicle vs. GS NU-9 (20)	17.5	16.86	0.6429	0.8233	6	7	1.104	378
GS vehicle vs. GS NU-9 (100)	17.5	16.33	1.167	0.7799	6	9	2.116	378
GS NU-9 (20) vs. GS NU-9 (100)	16.86	16.33	0.5238	0.7457	7	9	0.9934	378
P74
G vehicle vs. G NU-9 (20)	17.9	18.8	-0.9	0.8105	10	5	1.57	378
G vehicle vs. G NU-9 (100)	17.9	18.18	-0.2818	0.6466	10	11	0.6164	378
G vehicle vs. GS vehicle	17.9	16.67	1.233	0.7642	10	6	2.283	378
G vehicle vs. GS NU-9 (20)	17.9	16.43	1.471	0.7292	10	7	2.854	378
G vehicle vs. GS NU-9 (100)	17.9	16.44	1.456	0.6799	10	9	3.028	378
G NU-9 (20) vs. G NU-9 (100)	18.8	18.18	0.6182	0.7981	5	11	1.095	378
G NU-9 (20) vs. GS vehicle	18.8	16.67	2.133	0.896	5	6	3.367	378
G NU-9 (20) vs. GS NU-9 (20)	18.8	16.43	2.371	0.8665	5	7	3.871	378
G NU-9 (20) vs. GS NU-9 (100)	18.8	16.44	2.356	0.8254	5	9	4.036	378
G NU-9 (100) vs. GS vehicle	18.18	16.67	1.515	0.751	11	6	2.853	378
G NU-9 (100) vs. GS NU-9 (20)	18.18	16.43	1.753	0.7155	11	7	3.466	378
G NU-9 (100) vs. GS NU-9 (100)	18.18	16.44	1.737	0.6651	11	9	3.694	378
GS vehicle vs. GS NU-9 (20)	16.67	16.43	0.2381	0.8233	6	7	0.409	378
GS vehicle vs. GS NU-9 (100)	16.67	16.44	0.2222	0.7799	6	9	0.403	378
GS NU-9 (20) vs. GS NU-9 (100)	16.43	16.44	-0.01587	0.7457	7	9	0.0301	378
P81
G vehicle vs. G NU-9 (20)	17.7	18.2	-0.5	0.8105	10	5	0.8724	378
G vehicle vs. G NU-9 (100)	17.7	18.64	-0.9364	0.6466	10	11	2.048	378
G vehicle vs. GS vehicle	17.7	17.17	0.5333	0.7642	10	6	0.987	378
G vehicle vs. GS NU-9 (20)	17.7	16.57	1.129	0.7292	10	7	2.189	378
G vehicle vs. GS NU-9 (100)	17.7	16.44	1.256	0.6799	10	9	2.612	378
G NU-9 (20) vs. G NU-9 (100)	18.2	18.64	-0.4364	0.7981	5	11	0.7732	378
G NU-9 (20) vs. GS vehicle	18.2	17.17	1.033	0.896	5	6	1.631	378
G NU-9 (20) vs. GS NU-9 (20)	18.2	16.57	1.629	0.8665	5	7	2.658	378
G NU-9 (20) vs. GS NU-9 (100)	18.2	16.44	1.756	0.8254	5	9	3.008	378
G NU-9 (100) vs. GS vehicle	18.64	17.17	1.47	0.751	11	6	2.768	378
G NU-9 (100) vs. GS NU-9 (20)	18.64	16.57	2.065	0.7155	11	7	4.082	378
G NU-9 (100) vs. GS NU-9 (100)	18.64	16.44	2.192	0.6651	11	9	4.661	378
GS vehicle vs. GS NU-9 (20)	17.17	16.57	0.5952	0.8233	6	7	1.023	378
GS vehicle vs. GS NU-9 (100)	17.17	16.44	0.7222	0.7799	6	9	1.31	378
GS NU-9 (20) vs. GS NU-9 (100)	16.57	16.44	0.127	0.7457	7	9	0.2408	378
P88
G vehicle vs. G NU-9 (20)	18.7	18.8	-0.1	0.8105	10	5	0.1745	378
G vehicle vs. G NU-9 (100)	18.7	18.91	-0.2091	0.6466	10	11	0.4573	378
G vehicle vs. GS vehicle	18.7	17	1.7	0.7642	10	6	3.146	378
G vehicle vs. GS NU-9 (20)	18.7	16.71	1.986	0.7292	10	7	3.851	378
G vehicle vs. GS NU-9 (100)	18.7	16.89	1.811	0.6799	10	9	3.767	378
G NU-9 (20) vs. G NU-9 (100)	18.8	18.91	-0.1091	0.7981	5	11	0.1933	378
G NU-9 (20) vs. GS vehicle	18.8	17	1.8	0.896	5	6	2.841	378
G NU-9 (20) vs. GS NU-9 (20)	18.8	16.71	2.086	0.8665	5	7	3.404	378
G NU-9 (20) vs. GS NU-9 (100)	18.8	16.89	1.911	0.8254	5	9	3.275	378
G NU-9 (100) vs. GS vehicle	18.91	17	1.909	0.751	11	6	3.595	378
G NU-9 (100) vs. GS NU-9 (20)	18.91	16.71	2.195	0.7155	11	7	4.338	378
G NU-9 (100) vs. GS NU-9 (100)	18.91	16.89	2.02	0.6651	11	9	4.296	378
GS vehicle vs. GS NU-9 (20)	17	16.71	0.2857	0.8233	6	7	0.4908	378
GS vehicle vs. GS NU-9 (100)	17	16.89	0.1111	0.7799	6	9	0.2015	378
GS NU-9 (20) vs. GS NU-9 (100)	16.71	16.89	-0.1746	0.7457	7	9	0.3311	378
P95
G vehicle vs. G NU-9 (20)	18.8	18.8	0	0.8105	10	5	0	378
G vehicle vs. G NU-9 (100)	18.8	19	-0.2	0.6466	10	11	0.4375	378
G vehicle vs. GS vehicle	18.8	17.33	1.467	0.7642	10	6	2.714	378
G vehicle vs. GS NU-9 (20)	18.8	16.57	2.229	0.7292	10	7	4.322	378
G vehicle vs. GS NU-9 (100)	18.8	17.22	1.578	0.6799	10	9	3.282	378
G NU-9 (20) vs. G NU-9 (100)	18.8	19	-0.2	0.7981	5	11	0.3544	378
G NU-9 (20) vs. GS vehicle	18.8	17.33	1.467	0.896	5	6	2.315	378
G NU-9 (20) vs. GS NU-9 (20)	18.8	16.57	2.229	0.8665	5	7	3.637	378
G NU-9 (20) vs. GS NU-9 (100)	18.8	17.22	1.578	0.8254	5	9	2.703	378
G NU-9 (100) vs. GS vehicle	19	17.33	1.667	0.751	11	6	3.138	378
G NU-9 (100) vs. GS NU-9 (20)	19	16.57	2.429	0.7155	11	7	4.8	378
G NU-9 (100) vs. GS NU-9 (100)	19	17.22	1.778	0.6651	11	9	3.78	378
GS vehicle vs. GS NU-9 (20)	17.33	16.57	0.7619	0.8233	6	7	1.309	378
GS vehicle vs. GS NU-9 (100)	17.33	17.22	0.1111	0.7799	6	9	0.2015	378
GS NU-9 (20) vs. GS NU-9 (100)	16.57	17.22	-0.6508	0.7457	7	9	1.234	378
P102
G vehicle vs. G NU-9 (20)	18.8	19	-0.2	0.8105	10	5	0.349	378
G vehicle vs. G NU-9 (100)	18.8	19.36	-0.5636	0.6466	10	11	1.233	378
G vehicle vs. GS vehicle	18.8	17	1.8	0.7642	10	6	3.331	378
G vehicle vs. GS NU-9 (20)	18.8	16.43	2.371	0.7292	10	7	4.599	378
G vehicle vs. GS NU-9 (100)	18.8	17	1.8	0.6799	10	9	3.744	378
G NU-9 (20) vs. G NU-9 (100)	19	19.36	-0.3636	0.7981	5	11	0.6443	378
G NU-9 (20) vs. GS vehicle	19	17	2	0.896	5	6	3.157	378
G NU-9 (20) vs. GS NU-9 (20)	19	16.43	2.571	0.8665	5	7	4.197	378
G NU-9 (20) vs. GS NU-9 (100)	19	17	2	0.8254	5	9	3.427	378
G NU-9 (100) vs. GS vehicle	19.36	17	2.364	0.751	11	6	4.451	378
G NU-9 (100) vs. GS NU-9 (20)	19.36	16.43	2.935	0.7155	11	7	5.802	378
G NU-9 (100) vs. GS NU-9 (100)	19.36	17	2.364	0.6651	11	9	5.026	378
GS vehicle vs. GS NU-9 (20)	17	16.43	0.5714	0.8233	6	7	0.9816	378
GS vehicle vs. GS NU-9 (100)	17	17	0	0.7799	6	9	0	378
GS NU-9 (20) vs. GS NU-9 (100)	16.43	17	-0.5714	0.7457	7	9	1.084	378
P109
G vehicle vs. G NU-9 (20)	19.2	20.2	-1	0.8105	10	5	1.745	378
G vehicle vs. G NU-9 (100)	19.2	19.45	-0.2545	0.6466	10	11	0.5568	378
G vehicle vs. GS vehicle	19.2	17.33	1.867	0.7642	10	6	3.455	378
G vehicle vs. GS NU-9 (20)	19.2	16.86	2.343	0.7292	10	7	4.544	378
G vehicle vs. GS NU-9 (100)	19.2	16.78	2.422	0.6799	10	9	5.038	378
G NU-9 (20) vs. G NU-9 (100)	20.2	19.45	0.7455	0.7981	5	11	1.321	378
G NU-9 (20) vs. GS vehicle	20.2	17.33	2.867	0.896	5	6	4.524	378
G NU-9 (20) vs. GS NU-9 (20)	20.2	16.86	3.343	0.8665	5	7	5.456	378
G NU-9 (20) vs. GS NU-9 (100)	20.2	16.78	3.422	0.8254	5	9	5.864	378
G NU-9 (100) vs. GS vehicle	19.45	17.33	2.121	0.751	11	6	3.994	378
G NU-9 (100) vs. GS NU-9 (20)	19.45	16.86	2.597	0.7155	11	7	5.134	378
G NU-9 (100) vs. GS NU-9 (100)	19.45	16.78	2.677	0.6651	11	9	5.692	378
GS vehicle vs. GS NU-9 (20)	17.33	16.86	0.4762	0.8233	6	7	0.818	378
GS vehicle vs. GS NU-9 (100)	17.33	16.78	0.5556	0.7799	6	9	1.007	378
GS NU-9 (20) vs. GS NU-9 (100)	16.86	16.78	0.07937	0.7457	7	9	0.1505	378
P116
G vehicle vs. G NU-9 (20)	19.33	20.6	-1.267	0.8105	10	5	2.21	378
G vehicle vs. G NU-9 (100)	19.33	20.09	-0.7576	0.6466	10	11	1.657	378
G vehicle vs. GS vehicle	19.33	17	2.333	0.7642	10	6	4.318	378
G vehicle vs. GS NU-9 (20)	19.33	17.14	2.19	0.7292	10	7	4.248	378
G vehicle vs. GS NU-9 (100)	19.33	16.89	2.444	0.6799	10	9	5.084	378
G NU-9 (20) vs. G NU-9 (100)	20.6	20.09	0.5091	0.7981	5	11	0.9021	378
G NU-9 (20) vs. GS vehicle	20.6	17	3.6	0.896	5	6	5.682	378
G NU-9 (20) vs. GS NU-9 (20)	20.6	17.14	3.457	0.8665	5	7	5.643	378
G NU-9 (20) vs. GS NU-9 (100)	20.6	16.89	3.711	0.8254	5	9	6.359	378
G NU-9 (100) vs. GS vehicle	20.09	17	3.091	0.751	11	6	5.82	378
G NU-9 (100) vs. GS NU-9 (20)	20.09	17.14	2.948	0.7155	11	7	5.827	378
G NU-9 (100) vs. GS NU-9 (100)	20.09	16.89	3.202	0.6651	11	9	6.808	378
GS vehicle vs. GS NU-9 (20)	17	17.14	-0.1429	0.8233	6	7	0.2454	378
GS vehicle vs. GS NU-9 (100)	17	16.89	0.1111	0.7799	6	9	0.2015	378
GS NU-9 (20) vs. GS NU-9 (100)	17.14	16.89	0.254	0.7457	7	9	0.4816	378

## Sheet: SOD rotarod
Rotarod
Average (sec)	P60	P67	P74	P81	P88	P95	P102	P109	P116
WT-UeGFP (vehicle)	271	278.233	281.6	283.867	283.933	284.3	270.367	273.967	258.778
WT-UeGFP (NU-9 20 mg/kg/day)	260.733	279.2	295.333	286.133	285.467	279.267	295.133	291	298.867
WT-UeGFP (NU-9 100 mg/kg/day)	250.091	261.424	261.212	258.455	256.455	262.212	251.424	241.273	221.303
hSOD1G93A-UeGFP (vehicle)	193.111	225.778	217.722	201.778	192.111	202.333	181.611	167.833	122.111
hSOD1G93A-UeGFP (NU-9 20 mg/kg/day)	221.333	221.619	213.619	207.429	209.524	178.81	158.81	149.095	107.667
hSOD1G93A-UeGFP (NU-9 100 mg/kg/day)	206.815	223.074	223.963	223.444	203.815	190.963	170	151.259	128.519
SEM	P60	P67	P74	P81	P88	P95	P102	P109	P116
WT-UeGFP (vehicle)	11.6801	9.15667	10.0594	11.5878	8.87148	8.0874	15.2071	14.4252	23.6726
WT-UeGFP (NU-9 20 mg/kg/day)	15.847	9.73573	3.25235	9.99416	9.57694	14.0568	4.86667	9	0.975249
WT-UeGFP (NU-9 100 mg/kg/day)	9.51438	13.5455	15.4296	18.1735	15.6095	12.805	15.0143	16.21	21.131
hSOD1G93A-UeGFP (vehicle)	15.5758	16.4284	21.7105	17.9046	12.2926	7.65119	9.61381	10.9581	16.078
hSOD1G93A-UeGFP (NU-9 20 mg/kg/day)	7.62653	22.7874	24.1435	21.4917	15.018	19.0069	17.4351	19.6398	18.6539
hSOD1G93A-UeGFP (NU-9 100 mg/kg/day)	9.30852	15.2499	12.5189	12.5747	12.2626	7.15167	13.7239	12.255	13.6495
number of mice	P60-P116
WT-UeGFP (vehicle)	10
WT-UeGFP (NU-9 20 mg/kg/day)	5
WT-UeGFP (NU-9 100 mg/kg/day)	11
hSOD1G93A-UeGFP (vehicle)	6
hSOD1G93A-UeGFP (NU-9 20 mg/kg/day)	7
hSOD1G93A-UeGFP (NU-9 100 mg/kg/day)	9

## Sheet: 2way ANOVA of SOD rotarod
Within each row, compare columns (simple effects within rows)									G vehicle	WT-UeGFP (vehicle)
									G NU-9 (20)	WT-UeGFP (NU-9 20 mg/kg/day)
Number of families	9								G NU-9 (100)	WT-UeGFP (NU-9 100 mg/kg/day)
Number of comparisons per family	15								GS vehicle	hSOD1G93A-UeGFP (vehicle)
Alpha	0.05								GS NU-9 (20)	hSOD1G93A-UeGFP (NU-9 20 mg/kg/day)
									GS NU-9 (100)	hSOD1G93A-UeGFP (NU-9 100 mg/kg/day)
Tukey's multiple comparisons test	Mean Diff.	95.00% CI of diff.	Significant?	Summary	Adjusted P Value
P60
G vehicle vs. G NU-9 (20)	10.27	-56.3 to 76.84	No	ns	0.9979
G vehicle vs. G NU-9 (100)	20.91	-32.19 to 74.01	No	ns	0.8696
G vehicle vs. GS vehicle	77.89	15.13 to 140.7	Yes	**	0.0057
G vehicle vs. GS NU-9 (20)	49.67	-10.23 to 109.6	No	ns	0.1676
G vehicle vs. GS NU-9 (100)	64.19	8.343 to 120	Yes	*	0.0138
G NU-9 (20) vs. G NU-9 (100)	10.64	-54.91 to 76.19	No	ns	0.9973
G NU-9 (20) vs. GS vehicle	67.62	-5.972 to 141.2	No	ns	0.0922
G NU-9 (20) vs. GS NU-9 (20)	39.4	-31.77 to 110.6	No	ns	0.6084
G NU-9 (20) vs. GS NU-9 (100)	53.92	-13.87 to 121.7	No	ns	0.2055
G NU-9 (100) vs. GS vehicle	56.98	-4.703 to 118.7	No	ns	0.089
G NU-9 (100) vs. GS NU-9 (20)	28.76	-30.01 to 87.52	No	ns	0.726
G NU-9 (100) vs. GS NU-9 (100)	43.28	-11.35 to 97.9	No	ns	0.2094
GS vehicle vs. GS NU-9 (20)	-28.22	-95.84 to 39.39	No	ns	0.8389
GS vehicle vs. GS NU-9 (100)	-13.7	-77.76 to 50.35	No	ns	0.9901
GS NU-9 (20) vs. GS NU-9 (100)	14.52	-46.73 to 75.77	No	ns	0.9842
P67
G vehicle vs. G NU-9 (20)	-0.9667	-67.54 to 65.6	No	ns	>0.9999
G vehicle vs. G NU-9 (100)	16.81	-36.29 to 69.91	No	ns	0.9447
G vehicle vs. GS vehicle	52.46	-10.31 to 115.2	No	ns	0.1609
G vehicle vs. GS NU-9 (20)	56.61	-3.28 to 116.5	No	ns	0.0761
G vehicle vs. GS NU-9 (100)	55.16	-0.6833 to 111	No	ns	0.0551
G NU-9 (20) vs. G NU-9 (100)	17.78	-47.78 to 83.33	No	ns	0.9713
G NU-9 (20) vs. GS vehicle	53.42	-20.17 to 127	No	ns	0.3004
G NU-9 (20) vs. GS NU-9 (20)	57.58	-13.58 to 128.7	No	ns	0.1895
G NU-9 (20) vs. GS NU-9 (100)	56.13	-11.66 to 123.9	No	ns	0.169
G NU-9 (100) vs. GS vehicle	35.65	-26.04 to 97.33	No	ns	0.5623
G NU-9 (100) vs. GS NU-9 (20)	39.81	-18.96 to 98.57	No	ns	0.3792
G NU-9 (100) vs. GS NU-9 (100)	38.35	-16.28 to 92.98	No	ns	0.338
GS vehicle vs. GS NU-9 (20)	4.159	-63.46 to 71.78	No	ns	>0.9999
GS vehicle vs. GS NU-9 (100)	2.704	-61.35 to 66.76	No	ns	>0.9999
GS NU-9 (20) vs. GS NU-9 (100)	-1.455	-62.7 to 59.79	No	ns	>0.9999
P74
G vehicle vs. G NU-9 (20)	-13.73	-80.3 to 52.84	No	ns	0.9916
G vehicle vs. G NU-9 (100)	20.39	-32.72 to 73.49	No	ns	0.8813
G vehicle vs. GS vehicle	63.88	1.116 to 126.6	Yes	*	0.0434
G vehicle vs. GS NU-9 (20)	67.98	8.087 to 127.9	Yes	*	0.0157
G vehicle vs. GS NU-9 (100)	57.64	1.794 to 113.5	Yes	*	0.0386
G NU-9 (20) vs. G NU-9 (100)	34.12	-31.43 to 99.67	No	ns	0.6703
G NU-9 (20) vs. GS vehicle	77.61	4.017 to 151.2	Yes	*	0.032
G NU-9 (20) vs. GS NU-9 (20)	81.71	10.55 to 152.9	Yes	*	0.0139
G NU-9 (20) vs. GS NU-9 (100)	71.37	3.58 to 139.2	Yes	*	0.0325
G NU-9 (100) vs. GS vehicle	43.49	-18.19 to 105.2	No	ns	0.3331
G NU-9 (100) vs. GS NU-9 (20)	47.59	-11.17 to 106.4	No	ns	0.1886
G NU-9 (100) vs. GS NU-9 (100)	37.25	-17.38 to 91.88	No	ns	0.3715
GS vehicle vs. GS NU-9 (20)	4.103	-63.51 to 71.72	No	ns	>0.9999
GS vehicle vs. GS NU-9 (100)	-6.241	-70.3 to 57.82	No	ns	0.9998
GS NU-9 (20) vs. GS NU-9 (100)	-10.34	-71.59 to 50.91	No	ns	0.9967
P81
G vehicle vs. G NU-9 (20)	-2.267	-68.84 to 64.3	No	ns	>0.9999
G vehicle vs. G NU-9 (100)	25.41	-27.69 to 78.52	No	ns	0.7446
G vehicle vs. GS vehicle	82.09	19.33 to 144.9	Yes	**	0.0028
G vehicle vs. GS NU-9 (20)	76.44	16.54 to 136.3	Yes	**	0.0039
G vehicle vs. GS NU-9 (100)	60.42	4.58 to 116.3	Yes	*	0.0253
G NU-9 (20) vs. G NU-9 (100)	27.68	-37.87 to 93.23	No	ns	0.8322
G NU-9 (20) vs. GS vehicle	84.36	10.76 to 158	Yes	*	0.0142
G NU-9 (20) vs. GS NU-9 (20)	78.7	7.54 to 149.9	Yes	*	0.0205
G NU-9 (20) vs. GS NU-9 (100)	62.69	-5.101 to 130.5	No	ns	0.0884
G NU-9 (100) vs. GS vehicle	56.68	-5.006 to 118.4	No	ns	0.0922
G NU-9 (100) vs. GS NU-9 (20)	51.03	-7.737 to 109.8	No	ns	0.1304
G NU-9 (100) vs. GS NU-9 (100)	35.01	-19.62 to 89.64	No	ns	0.444
GS vehicle vs. GS NU-9 (20)	-5.651	-73.27 to 61.97	No	ns	0.9999
GS vehicle vs. GS NU-9 (100)	-21.67	-85.72 to 42.39	No	ns	0.9275
GS NU-9 (20) vs. GS NU-9 (100)	-16.02	-77.26 to 45.23	No	ns	0.9755
P88
G vehicle vs. G NU-9 (20)	-1.533	-68.1 to 65.04	No	ns	>0.9999
G vehicle vs. G NU-9 (100)	27.48	-25.62 to 80.58	No	ns	0.6759
G vehicle vs. GS vehicle	91.82	29.06 to 154.6	Yes	***	0.0005
G vehicle vs. GS NU-9 (20)	74.41	14.52 to 134.3	Yes	**	0.0056
G vehicle vs. GS NU-9 (100)	80.12	24.28 to 136	Yes	***	0.0007
G NU-9 (20) vs. G NU-9 (100)	29.01	-36.54 to 94.56	No	ns	0.8024
G NU-9 (20) vs. GS vehicle	93.36	19.76 to 167	Yes	**	0.0043
G NU-9 (20) vs. GS NU-9 (20)	75.94	4.778 to 147.1	Yes	*	0.0287
G NU-9 (20) vs. GS NU-9 (100)	81.65	13.86 to 149.4	Yes	**	0.0081
G NU-9 (100) vs. GS vehicle	64.34	2.661 to 126	Yes	*	0.0352
G NU-9 (100) vs. GS NU-9 (20)	46.93	-11.83 to 105.7	No	ns	0.2016
G NU-9 (100) vs. GS NU-9 (100)	52.64	-1.987 to 107.3	No	ns	0.0663
GS vehicle vs. GS NU-9 (20)	-17.41	-85.03 to 50.2	No	ns	0.9771
GS vehicle vs. GS NU-9 (100)	-11.7	-75.76 to 52.35	No	ns	0.9952
GS NU-9 (20) vs. GS NU-9 (100)	5.709	-55.54 to 66.96	No	ns	0.9998
P95
G vehicle vs. G NU-9 (20)	5.033	-61.54 to 71.6	No	ns	>0.9999
G vehicle vs. G NU-9 (100)	22.09	-31.02 to 75.19	No	ns	0.8409
G vehicle vs. GS vehicle	81.97	19.2 to 144.7	Yes	**	0.0029
G vehicle vs. GS NU-9 (20)	105.5	45.6 to 165.4	Yes	****	<0.0001
G vehicle vs. GS NU-9 (100)	93.34	37.49 to 149.2	Yes	****	<0.0001
G NU-9 (20) vs. G NU-9 (100)	17.05	-48.5 to 82.61	No	ns	0.9761
G NU-9 (20) vs. GS vehicle	76.93	3.339 to 150.5	Yes	*	0.0345
G NU-9 (20) vs. GS NU-9 (20)	100.5	29.29 to 171.6	Yes	***	0.0009
G NU-9 (20) vs. GS NU-9 (100)	88.3	20.51 to 156.1	Yes	**	0.003
G NU-9 (100) vs. GS vehicle	59.88	-1.804 to 121.6	No	ns	0.0628
G NU-9 (100) vs. GS NU-9 (20)	83.4	24.64 to 142.2	Yes	***	0.0008
G NU-9 (100) vs. GS NU-9 (100)	71.25	16.62 to 125.9	Yes	**	0.0029
GS vehicle vs. GS NU-9 (20)	23.52	-44.09 to 91.14	No	ns	0.9189
GS vehicle vs. GS NU-9 (100)	11.37	-52.69 to 75.43	No	ns	0.9958
GS NU-9 (20) vs. GS NU-9 (100)	-12.15	-73.4 to 49.1	No	ns	0.993
P102
G vehicle vs. G NU-9 (20)	-24.77	-91.34 to 41.8	No	ns	0.8947
G vehicle vs. G NU-9 (100)	18.94	-34.16 to 72.05	No	ns	0.9105
G vehicle vs. GS vehicle	88.76	25.99 to 151.5	Yes	***	0.0009
G vehicle vs. GS NU-9 (20)	111.6	51.66 to 171.5	Yes	****	<0.0001
G vehicle vs. GS NU-9 (100)	100.4	44.52 to 156.2	Yes	****	<0.0001
G NU-9 (20) vs. G NU-9 (100)	43.71	-21.84 to 109.3	No	ns	0.3976
G NU-9 (20) vs. GS vehicle	113.5	39.93 to 187.1	Yes	***	0.0002
G NU-9 (20) vs. GS NU-9 (20)	136.3	65.16 to 207.5	Yes	****	<0.0001
G NU-9 (20) vs. GS NU-9 (100)	125.1	57.34 to 192.9	Yes	****	<0.0001
G NU-9 (100) vs. GS vehicle	69.81	8.131 to 131.5	Yes	*	0.0162
G NU-9 (100) vs. GS NU-9 (20)	92.61	33.85 to 151.4	Yes	***	0.0001
G NU-9 (100) vs. GS NU-9 (100)	81.42	26.8 to 136.1	Yes	***	0.0004
GS vehicle vs. GS NU-9 (20)	22.8	-44.82 to 90.42	No	ns	0.9284
GS vehicle vs. GS NU-9 (100)	11.61	-52.44 to 75.67	No	ns	0.9954
GS NU-9 (20) vs. GS NU-9 (100)	-11.19	-72.44 to 50.06	No	ns	0.9952
P109
G vehicle vs. G NU-9 (20)	-17.03	-83.6 to 49.54	No	ns	0.9778
G vehicle vs. G NU-9 (100)	32.69	-20.41 to 85.8	No	ns	0.4907
G vehicle vs. GS vehicle	106.1	43.37 to 168.9	Yes	****	<0.0001
G vehicle vs. GS NU-9 (20)	124.9	64.98 to 184.8	Yes	****	<0.0001
G vehicle vs. GS NU-9 (100)	122.7	66.86 to 178.5	Yes	****	<0.0001
G NU-9 (20) vs. G NU-9 (100)	49.73	-15.83 to 115.3	No	ns	0.2529
G NU-9 (20) vs. GS vehicle	123.2	49.57 to 196.8	Yes	****	<0.0001
G NU-9 (20) vs. GS NU-9 (20)	141.9	70.74 to 213.1	Yes	****	<0.0001
G NU-9 (20) vs. GS NU-9 (100)	139.7	71.95 to 207.5	Yes	****	<0.0001
G NU-9 (100) vs. GS vehicle	73.44	11.76 to 135.1	Yes	**	0.0093
G NU-9 (100) vs. GS NU-9 (20)	92.18	33.41 to 150.9	Yes	***	0.0001
G NU-9 (100) vs. GS NU-9 (100)	90.01	35.39 to 144.6	Yes	****	<0.0001
GS vehicle vs. GS NU-9 (20)	18.74	-48.88 to 86.36	No	ns	0.9685
GS vehicle vs. GS NU-9 (100)	16.57	-47.48 to 80.63	No	ns	0.9766
GS NU-9 (20) vs. GS NU-9 (100)	-2.164	-63.41 to 59.09	No	ns	>0.9999
P116
G vehicle vs. G NU-9 (20)	-40.09	-106.7 to 26.48	No	ns	0.5161
G vehicle vs. G NU-9 (100)	37.47	-15.63 to 90.58	No	ns	0.3321
G vehicle vs. GS vehicle	136.7	73.9 to 199.4	Yes	****	<0.0001
G vehicle vs. GS NU-9 (20)	151.1	91.22 to 211	Yes	****	<0.0001
G vehicle vs. GS NU-9 (100)	130.3	74.42 to 186.1	Yes	****	<0.0001
G NU-9 (20) vs. G NU-9 (100)	77.56	12.01 to 143.1	Yes	*	0.01
G NU-9 (20) vs. GS vehicle	176.8	103.2 to 250.4	Yes	****	<0.0001
G NU-9 (20) vs. GS NU-9 (20)	191.2	120 to 262.4	Yes	****	<0.0001
G NU-9 (20) vs. GS NU-9 (100)	170.3	102.6 to 238.1	Yes	****	<0.0001
G NU-9 (100) vs. GS vehicle	99.19	37.51 to 160.9	Yes	****	<0.0001
G NU-9 (100) vs. GS NU-9 (20)	113.6	54.87 to 172.4	Yes	****	<0.0001
G NU-9 (100) vs. GS NU-9 (100)	92.78	38.16 to 147.4	Yes	****	<0.0001
GS vehicle vs. GS NU-9 (20)	14.44	-53.17 to 82.06	No	ns	0.9901
GS vehicle vs. GS NU-9 (100)	-6.407	-70.46 to 57.65	No	ns	0.9997
GS NU-9 (20) vs. GS NU-9 (100)	-20.85	-82.1 to 40.4	No	ns	0.9256
Test details	Mean 1	Mean 2	Mean Diff.	SE of diff.	N1	N2	q	DF
P60
G vehicle vs. G NU-9 (20)	271	260.7	10.27	23.24	10	5	0.6248	378
G vehicle vs. G NU-9 (100)	271	250.1	20.91	18.54	10	11	1.595	378
G vehicle vs. GS vehicle	271	193.1	77.89	21.91	10	6	5.027	378
G vehicle vs. GS NU-9 (20)	271	221.3	49.67	20.91	10	7	3.359	378
G vehicle vs. GS NU-9 (100)	271	206.8	64.19	19.5	10	9	4.656	378
G NU-9 (20) vs. G NU-9 (100)	260.7	250.1	10.64	22.89	5	11	0.6577	378
G NU-9 (20) vs. GS vehicle	260.7	193.1	67.62	25.69	5	6	3.722	378
G NU-9 (20) vs. GS NU-9 (20)	260.7	221.3	39.4	24.84	5	7	2.243	378
G NU-9 (20) vs. GS NU-9 (100)	260.7	206.8	53.92	23.67	5	9	3.222	378
G NU-9 (100) vs. GS vehicle	250.1	193.1	56.98	21.53	11	6	3.742	378
G NU-9 (100) vs. GS NU-9 (20)	250.1	221.3	28.76	20.51	11	7	1.982	378
G NU-9 (100) vs. GS NU-9 (100)	250.1	206.8	43.28	19.07	11	9	3.209	378
GS vehicle vs. GS NU-9 (20)	193.1	221.3	-28.22	23.61	6	7	1.691	378
GS vehicle vs. GS NU-9 (100)	193.1	206.8	-13.7	22.36	6	9	0.8666	378
GS NU-9 (20) vs. GS NU-9 (100)	221.3	206.8	14.52	21.38	7	9	0.9602	378
P67
G vehicle vs. G NU-9 (20)	278.2	279.2	-0.9667	23.24	10	5	0.05882	378
G vehicle vs. G NU-9 (100)	278.2	261.4	16.81	18.54	10	11	1.282	378
G vehicle vs. GS vehicle	278.2	225.8	52.46	21.91	10	6	3.386	378
G vehicle vs. GS NU-9 (20)	278.2	221.6	56.61	20.91	10	7	3.829	378
G vehicle vs. GS NU-9 (100)	278.2	223.1	55.16	19.5	10	9	4.001	378
G NU-9 (20) vs. G NU-9 (100)	279.2	261.4	17.78	22.89	5	11	1.098	378
G NU-9 (20) vs. GS vehicle	279.2	225.8	53.42	25.69	5	6	2.941	378
G NU-9 (20) vs. GS NU-9 (20)	279.2	221.6	57.58	24.84	5	7	3.278	378
G NU-9 (20) vs. GS NU-9 (100)	279.2	223.1	56.13	23.67	5	9	3.354	378
G NU-9 (100) vs. GS vehicle	261.4	225.8	35.65	21.53	11	6	2.341	378
G NU-9 (100) vs. GS NU-9 (20)	261.4	221.6	39.81	20.51	11	7	2.744	378
G NU-9 (100) vs. GS NU-9 (100)	261.4	223.1	38.35	19.07	11	9	2.844	378
GS vehicle vs. GS NU-9 (20)	225.8	221.6	4.159	23.61	6	7	0.2491	378
GS vehicle vs. GS NU-9 (100)	225.8	223.1	2.704	22.36	6	9	0.171	378
GS NU-9 (20) vs. GS NU-9 (100)	221.6	223.1	-1.455	21.38	7	9	0.09623	378
P74
G vehicle vs. G NU-9 (20)	281.6	295.3	-13.73	23.24	10	5	0.8357	378
G vehicle vs. G NU-9 (100)	281.6	261.2	20.39	18.54	10	11	1.555	378
G vehicle vs. GS vehicle	281.6	217.7	63.88	21.91	10	6	4.123	378
G vehicle vs. GS NU-9 (20)	281.6	213.6	67.98	20.91	10	7	4.598	378
G vehicle vs. GS NU-9 (100)	281.6	224	57.64	19.5	10	9	4.181	378
G NU-9 (20) vs. G NU-9 (100)	295.3	261.2	34.12	22.89	5	11	2.109	378
G NU-9 (20) vs. GS vehicle	295.3	217.7	77.61	25.69	5	6	4.272	378
G NU-9 (20) vs. GS NU-9 (20)	295.3	213.6	81.71	24.84	5	7	4.651	378
G NU-9 (20) vs. GS NU-9 (100)	295.3	224	71.37	23.67	5	9	4.265	378
G NU-9 (100) vs. GS vehicle	261.2	217.7	43.49	21.53	11	6	2.856	378
G NU-9 (100) vs. GS NU-9 (20)	261.2	213.6	47.59	20.51	11	7	3.281	378
G NU-9 (100) vs. GS NU-9 (100)	261.2	224	37.25	19.07	11	9	2.762	378
GS vehicle vs. GS NU-9 (20)	217.7	213.6	4.103	23.61	6	7	0.2458	378
GS vehicle vs. GS NU-9 (100)	217.7	224	-6.241	22.36	6	9	0.3947	378
GS NU-9 (20) vs. GS NU-9 (100)	213.6	224	-10.34	21.38	7	9	0.6841	378
P81
G vehicle vs. G NU-9 (20)	283.9	286.1	-2.267	23.24	10	5	0.1379	378
G vehicle vs. G NU-9 (100)	283.9	258.5	25.41	18.54	10	11	1.939	378
G vehicle vs. GS vehicle	283.9	201.8	82.09	21.91	10	6	5.298	378
G vehicle vs. GS NU-9 (20)	283.9	207.4	76.44	20.91	10	7	5.17	378
G vehicle vs. GS NU-9 (100)	283.9	223.4	60.42	19.5	10	9	4.383	378
G NU-9 (20) vs. G NU-9 (100)	286.1	258.5	27.68	22.89	5	11	1.71	378
G NU-9 (20) vs. GS vehicle	286.1	201.8	84.36	25.69	5	6	4.643	378
G NU-9 (20) vs. GS NU-9 (20)	286.1	207.4	78.7	24.84	5	7	4.48	378
G NU-9 (20) vs. GS NU-9 (100)	286.1	223.4	62.69	23.67	5	9	3.746	378
G NU-9 (100) vs. GS vehicle	258.5	201.8	56.68	21.53	11	6	3.722	378
G NU-9 (100) vs. GS NU-9 (20)	258.5	207.4	51.03	20.51	11	7	3.518	378
G NU-9 (100) vs. GS NU-9 (100)	258.5	223.4	35.01	19.07	11	9	2.596	378
GS vehicle vs. GS NU-9 (20)	201.8	207.4	-5.651	23.61	6	7	0.3385	378
GS vehicle vs. GS NU-9 (100)	201.8	223.4	-21.67	22.36	6	9	1.37	378
GS NU-9 (20) vs. GS NU-9 (100)	207.4	223.4	-16.02	21.38	7	9	1.059	378
P88
G vehicle vs. G NU-9 (20)	283.9	285.5	-1.533	23.24	10	5	0.09331	378
G vehicle vs. G NU-9 (100)	283.9	256.5	27.48	18.54	10	11	2.096	378
G vehicle vs. GS vehicle	283.9	192.1	91.82	21.91	10	6	5.927	378
G vehicle vs. GS NU-9 (20)	283.9	209.5	74.41	20.91	10	7	5.033	378
G vehicle vs. GS NU-9 (100)	283.9	203.8	80.12	19.5	10	9	5.812	378
G NU-9 (20) vs. G NU-9 (100)	285.5	256.5	29.01	22.89	5	11	1.793	378
G NU-9 (20) vs. GS vehicle	285.5	192.1	93.36	25.69	5	6	5.139	378
G NU-9 (20) vs. GS NU-9 (20)	285.5	209.5	75.94	24.84	5	7	4.323	378
G NU-9 (20) vs. GS NU-9 (100)	285.5	203.8	81.65	23.67	5	9	4.879	378
G NU-9 (100) vs. GS vehicle	256.5	192.1	64.34	21.53	11	6	4.226	378
G NU-9 (100) vs. GS NU-9 (20)	256.5	209.5	46.93	20.51	11	7	3.235	378
G NU-9 (100) vs. GS NU-9 (100)	256.5	203.8	52.64	19.07	11	9	3.904	378
GS vehicle vs. GS NU-9 (20)	192.1	209.5	-17.41	23.61	6	7	1.043	378
GS vehicle vs. GS NU-9 (100)	192.1	203.8	-11.7	22.36	6	9	0.7401	378
GS NU-9 (20) vs. GS NU-9 (100)	209.5	203.8	5.709	21.38	7	9	0.3776	378
P95
G vehicle vs. G NU-9 (20)	284.3	279.3	5.033	23.24	10	5	0.3063	378
G vehicle vs. G NU-9 (100)	284.3	262.2	22.09	18.54	10	11	1.685	378
G vehicle vs. GS vehicle	284.3	202.3	81.97	21.91	10	6	5.29	378
G vehicle vs. GS NU-9 (20)	284.3	178.8	105.5	20.91	10	7	7.135	378
G vehicle vs. GS NU-9 (100)	284.3	191	93.34	19.5	10	9	6.771	378
G NU-9 (20) vs. G NU-9 (100)	279.3	262.2	17.05	22.89	5	11	1.054	378
G NU-9 (20) vs. GS vehicle	279.3	202.3	76.93	25.69	5	6	4.235	378
G NU-9 (20) vs. GS NU-9 (20)	279.3	178.8	100.5	24.84	5	7	5.718	378
G NU-9 (20) vs. GS NU-9 (100)	279.3	191	88.3	23.67	5	9	5.277	378
G NU-9 (100) vs. GS vehicle	262.2	202.3	59.88	21.53	11	6	3.932	378
G NU-9 (100) vs. GS NU-9 (20)	262.2	178.8	83.4	20.51	11	7	5.749	378
G NU-9 (100) vs. GS NU-9 (100)	262.2	191	71.25	19.07	11	9	5.283	378
GS vehicle vs. GS NU-9 (20)	202.3	178.8	23.52	23.61	6	7	1.409	378
GS vehicle vs. GS NU-9 (100)	202.3	191	11.37	22.36	6	9	0.7191	378
GS NU-9 (20) vs. GS NU-9 (100)	178.8	191	-12.15	21.38	7	9	0.8038	378
P102
G vehicle vs. G NU-9 (20)	270.4	295.1	-24.77	23.24	10	5	1.507	378
G vehicle vs. G NU-9 (100)	270.4	251.4	18.94	18.54	10	11	1.445	378
G vehicle vs. GS vehicle	270.4	181.6	88.76	21.91	10	6	5.729	378
G vehicle vs. GS NU-9 (20)	270.4	158.8	111.6	20.91	10	7	7.545	378
G vehicle vs. GS NU-9 (100)	270.4	170	100.4	19.5	10	9	7.281	378
G NU-9 (20) vs. G NU-9 (100)	295.1	251.4	43.71	22.89	5	11	2.701	378
G NU-9 (20) vs. GS vehicle	295.1	181.6	113.5	25.69	5	6	6.249	378
G NU-9 (20) vs. GS NU-9 (20)	295.1	158.8	136.3	24.84	5	7	7.76	378
G NU-9 (20) vs. GS NU-9 (100)	295.1	170	125.1	23.67	5	9	7.477	378
G NU-9 (100) vs. GS vehicle	251.4	181.6	69.81	21.53	11	6	4.585	378
G NU-9 (100) vs. GS NU-9 (20)	251.4	158.8	92.61	20.51	11	7	6.385	378
G NU-9 (100) vs. GS NU-9 (100)	251.4	170	81.42	19.07	11	9	6.038	378
GS vehicle vs. GS NU-9 (20)	181.6	158.8	22.8	23.61	6	7	1.366	378
GS vehicle vs. GS NU-9 (100)	181.6	170	11.61	22.36	6	9	0.7343	378
GS NU-9 (20) vs. GS NU-9 (100)	158.8	170	-11.19	21.38	7	9	0.7401	378
P109
G vehicle vs. G NU-9 (20)	274	291	-17.03	23.24	10	5	1.037	378
G vehicle vs. G NU-9 (100)	274	241.3	32.69	18.54	10	11	2.494	378
G vehicle vs. GS vehicle	274	167.8	106.1	21.91	10	6	6.85	378
G vehicle vs. GS NU-9 (20)	274	149.1	124.9	20.91	10	7	8.446	378
G vehicle vs. GS NU-9 (100)	274	151.3	122.7	19.5	10	9	8.901	378
G NU-9 (20) vs. G NU-9 (100)	291	241.3	49.73	22.89	5	11	3.073	378
G NU-9 (20) vs. GS vehicle	291	167.8	123.2	25.69	5	6	6.779	378
G NU-9 (20) vs. GS NU-9 (20)	291	149.1	141.9	24.84	5	7	8.078	378
G NU-9 (20) vs. GS NU-9 (100)	291	151.3	139.7	23.67	5	9	8.35	378
G NU-9 (100) vs. GS vehicle	241.3	167.8	73.44	21.53	11	6	4.823	378
G NU-9 (100) vs. GS NU-9 (20)	241.3	149.1	92.18	20.51	11	7	6.354	378
G NU-9 (100) vs. GS NU-9 (100)	241.3	151.3	90.01	19.07	11	9	6.675	378
GS vehicle vs. GS NU-9 (20)	167.8	149.1	18.74	23.61	6	7	1.123	378
GS vehicle vs. GS NU-9 (100)	167.8	151.3	16.57	22.36	6	9	1.048	378
GS NU-9 (20) vs. GS NU-9 (100)	149.1	151.3	-2.164	21.38	7	9	0.1431	378
P116
G vehicle vs. G NU-9 (20)	258.8	298.9	-40.09	23.24	10	5	2.44	378
G vehicle vs. G NU-9 (100)	258.8	221.3	37.47	18.54	10	11	2.859	378
G vehicle vs. GS vehicle	258.8	122.1	136.7	21.91	10	6	8.821	378
G vehicle vs. GS NU-9 (20)	258.8	107.7	151.1	20.91	10	7	10.22	378
G vehicle vs. GS NU-9 (100)	258.8	128.5	130.3	19.5	10	9	9.449	378
G NU-9 (20) vs. G NU-9 (100)	298.9	221.3	77.56	22.89	5	11	4.793	378
G NU-9 (20) vs. GS vehicle	298.9	122.1	176.8	25.69	5	6	9.729	378
G NU-9 (20) vs. GS NU-9 (20)	298.9	107.7	191.2	24.84	5	7	10.88	378
G NU-9 (20) vs. GS NU-9 (100)	298.9	128.5	170.3	23.67	5	9	10.18	378
G NU-9 (100) vs. GS vehicle	221.3	122.1	99.19	21.53	11	6	6.514	378
G NU-9 (100) vs. GS NU-9 (20)	221.3	107.7	113.6	20.51	11	7	7.834	378
G NU-9 (100) vs. GS NU-9 (100)	221.3	128.5	92.78	19.07	11	9	6.88	378
GS vehicle vs. GS NU-9 (20)	122.1	107.7	14.44	23.61	6	7	0.8654	378
GS vehicle vs. GS NU-9 (100)	122.1	128.5	-6.407	22.36	6	9	0.4052	378
GS NU-9 (20) vs. GS NU-9 (100)	107.7	128.5	-20.85	21.38	7	9	1.379	378

## Sheet: SOD wire hanging
wire hanging
Average (sec)	P60	P67	P74	P81	P88	P95	P102	P109	P116
WT-UeGFP (vehicle)	60	60	60	60	60	60	60	60	60
WT-UeGFP (NU-9 20 mg/kg/day)	60	59.6667	57.7333	60	60	58	60	60	60
WT-UeGFP (NU-9 100 mg/kg/day)	58.7273	60	60	60	59.8182	60	60	60	59.697
hSOD1G93A-UeGFP (vehicle)	54.6667	55.8889	51.7778	53	50.5	49.5556	42.3333	44.2222	22.6111
hSOD1G93A-UeGFP (NU-9 20 mg/kg/day)	55.1905	51.7143	55.2381	54.0952	52.9524	54.8095	43	37.4762	27.3333
hSOD1G93A-UeGFP (NU-9 100 mg/kg/day)	60	54.6667	59.2963	58.1481	59.6296	57.2593	53.2963	58.8889	51.1481
SEM	P60	P67	P74	P81	P88	P95	P102	P109	P116
WT-UeGFP (vehicle)	0	0	0	0	0	0	0	0	0
WT-UeGFP (NU-9 20 mg/kg/day)	0	0.333333	2.26667	0	0	2	0	0	0
WT-UeGFP (NU-9 100 mg/kg/day)	1.27273	0	0	0	0.181818	0	0	0	0.30303
hSOD1G93A-UeGFP (vehicle)	3.37419	2.60009	4.15502	4.57611	4.78868	3.68447	3.80545	6.57305	4.91742
hSOD1G93A-UeGFP (NU-9 20 mg/kg/day)	2.46011	6.55236	2.89198	3.81428	4.16106	1.48868	6.38575	6.80914	4.19372
hSOD1G93A-UeGFP (NU-9 100 mg/kg/day)	0	2.3007	0.703704	1.64815	0.37037	2.50048	2.86714	0.650261	4.54508
number of mice	P60-P116
WT-UeGFP (vehicle)	10
WT-UeGFP (NU-9 20 mg/kg/day)	5
WT-UeGFP (NU-9 100 mg/kg/day)	11
hSOD1G93A-UeGFP (vehicle)	6
hSOD1G93A-UeGFP (NU-9 20 mg/kg/day)	7
hSOD1G93A-UeGFP (NU-9 100 mg/kg/day)	9

## Sheet: 2way ANOVA of SOD wire hanging
Within each row, compare columns (simple effects within rows)									G vehicle	WT-UeGFP (vehicle)
									G NU-9 (20)	WT-UeGFP (NU-9 20 mg/kg/day)
Number of families	9								G NU-9 (100)	WT-UeGFP (NU-9 100 mg/kg/day)
Number of comparisons per family	15								GS vehicle	hSOD1G93A-UeGFP (vehicle)
Alpha	0.05								GS NU-9 (20)	hSOD1G93A-UeGFP (NU-9 20 mg/kg/day)
									GS NU-9 (100)	hSOD1G93A-UeGFP (NU-9 100 mg/kg/day)
Tukey's multiple comparisons test	Mean Diff.	95.00% CI of diff.	Significant?	Summary	Adjusted P Value
P60
G vehicle vs. G NU-9 (20)	0	-10.53 to 10.53	No	ns	>0.9999
G vehicle vs. G NU-9 (100)	1.273	-7.13 to 9.676	No	ns	0.998
G vehicle vs. GS vehicle	5.333	-4.598 to 15.26	No	ns	0.6397
G vehicle vs. GS NU-9 (20)	4.81	-4.668 to 14.29	No	ns	0.694
G vehicle vs. GS NU-9 (100)	0	-8.836 to 8.836	No	ns	>0.9999
G NU-9 (20) vs. G NU-9 (100)	1.273	-9.1 to 11.65	No	ns	0.9993
G NU-9 (20) vs. GS vehicle	5.333	-6.312 to 16.98	No	ns	0.7784
G NU-9 (20) vs. GS NU-9 (20)	4.81	-6.451 to 16.07	No	ns	0.8253
G NU-9 (20) vs. GS NU-9 (100)	0	-10.73 to 10.73	No	ns	>0.9999
G NU-9 (100) vs. GS vehicle	4.061	-5.7 to 13.82	No	ns	0.8407
G NU-9 (100) vs. GS NU-9 (20)	3.537	-5.762 to 12.84	No	ns	0.8854
G NU-9 (100) vs. GS NU-9 (100)	-1.273	-9.917 to 7.371	No	ns	0.9983
GS vehicle vs. GS NU-9 (20)	-0.5238	-11.22 to 10.18	No	ns	>0.9999
GS vehicle vs. GS NU-9 (100)	-5.333	-15.47 to 4.803	No	ns	0.6599
GS NU-9 (20) vs. GS NU-9 (100)	-4.81	-14.5 to 4.882	No	ns	0.714
P67
G vehicle vs. G NU-9 (20)	0.3333	-10.2 to 10.87	No	ns	>0.9999
G vehicle vs. G NU-9 (100)	0	-8.403 to 8.403	No	ns	>0.9999
G vehicle vs. GS vehicle	4.111	-5.82 to 14.04	No	ns	0.8436
G vehicle vs. GS NU-9 (20)	8.286	-1.192 to 17.76	No	ns	0.1254
G vehicle vs. GS NU-9 (100)	5.333	-3.503 to 14.17	No	ns	0.5135
G NU-9 (20) vs. G NU-9 (100)	-0.3333	-10.71 to 10.04	No	ns	>0.9999
G NU-9 (20) vs. GS vehicle	3.778	-7.868 to 15.42	No	ns	0.9388
G NU-9 (20) vs. GS NU-9 (20)	7.952	-3.308 to 19.21	No	ns	0.3313
G NU-9 (20) vs. GS NU-9 (100)	5	-5.727 to 15.73	No	ns	0.7653
G NU-9 (100) vs. GS vehicle	4.111	-5.649 to 13.87	No	ns	0.8336
G NU-9 (100) vs. GS NU-9 (20)	8.286	-1.013 to 17.58	No	ns	0.1119
G NU-9 (100) vs. GS NU-9 (100)	5.333	-3.311 to 13.98	No	ns	0.4882
GS vehicle vs. GS NU-9 (20)	4.175	-6.525 to 14.87	No	ns	0.874
GS vehicle vs. GS NU-9 (100)	1.222	-8.914 to 11.36	No	ns	0.9993
GS NU-9 (20) vs. GS NU-9 (100)	-2.952	-12.64 to 6.739	No	ns	0.9528
P74
G vehicle vs. G NU-9 (20)	2.267	-8.267 to 12.8	No	ns	0.9898
G vehicle vs. G NU-9 (100)	0	-8.403 to 8.403	No	ns	>0.9999
G vehicle vs. GS vehicle	8.222	-1.709 to 18.15	No	ns	0.169
G vehicle vs. GS NU-9 (20)	4.762	-4.716 to 14.24	No	ns	0.703
G vehicle vs. GS NU-9 (100)	0.7037	-8.133 to 9.54	No	ns	>0.9999
G NU-9 (20) vs. G NU-9 (100)	-2.267	-12.64 to 8.106	No	ns	0.9891
G NU-9 (20) vs. GS vehicle	5.956	-5.69 to 17.6	No	ns	0.6869
G NU-9 (20) vs. GS NU-9 (20)	2.495	-8.766 to 13.76	No	ns	0.9883
G NU-9 (20) vs. GS NU-9 (100)	-1.563	-12.29 to 9.164	No	ns	0.9984
G NU-9 (100) vs. GS vehicle	8.222	-1.538 to 17.98	No	ns	0.1543
G NU-9 (100) vs. GS NU-9 (20)	4.762	-4.536 to 14.06	No	ns	0.6856
G NU-9 (100) vs. GS NU-9 (100)	0.7037	-7.94 to 9.348	No	ns	>0.9999
GS vehicle vs. GS NU-9 (20)	-3.46	-14.16 to 7.239	No	ns	0.9396
GS vehicle vs. GS NU-9 (100)	-7.519	-17.65 to 2.617	No	ns	0.2767
GS NU-9 (20) vs. GS NU-9 (100)	-4.058	-13.75 to 5.634	No	ns	0.837
P81
G vehicle vs. G NU-9 (20)	0	-10.53 to 10.53	No	ns	>0.9999
G vehicle vs. G NU-9 (100)	0	-8.403 to 8.403	No	ns	>0.9999
G vehicle vs. GS vehicle	7	-2.931 to 16.93	No	ns	0.3334
G vehicle vs. GS NU-9 (20)	5.905	-3.573 to 15.38	No	ns	0.4769
G vehicle vs. GS NU-9 (100)	1.852	-6.984 to 10.69	No	ns	0.991
G NU-9 (20) vs. G NU-9 (100)	0	-10.37 to 10.37	No	ns	>0.9999
G NU-9 (20) vs. GS vehicle	7	-4.645 to 18.65	No	ns	0.5182
G NU-9 (20) vs. GS NU-9 (20)	5.905	-5.356 to 17.17	No	ns	0.6632
G NU-9 (20) vs. GS NU-9 (100)	1.852	-8.875 to 12.58	No	ns	0.9964
G NU-9 (100) vs. GS vehicle	7	-2.76 to 16.76	No	ns	0.3138
G NU-9 (100) vs. GS NU-9 (20)	5.905	-3.394 to 15.2	No	ns	0.4547
G NU-9 (100) vs. GS NU-9 (100)	1.852	-6.792 to 10.5	No	ns	0.99
GS vehicle vs. GS NU-9 (20)	-1.095	-11.79 to 9.604	No	ns	0.9997
GS vehicle vs. GS NU-9 (100)	-5.148	-15.28 to 4.988	No	ns	0.6932
GS NU-9 (20) vs. GS NU-9 (100)	-4.053	-13.74 to 5.639	No	ns	0.8378
P88
G vehicle vs. G NU-9 (20)	0	-10.53 to 10.53	No	ns	>0.9999
G vehicle vs. G NU-9 (100)	0.1818	-8.221 to 8.585	No	ns	>0.9999
G vehicle vs. GS vehicle	9.5	-0.4311 to 19.43	No	ns	0.0699
G vehicle vs. GS NU-9 (20)	7.048	-2.43 to 16.53	No	ns	0.2741
G vehicle vs. GS NU-9 (100)	0.3704	-8.466 to 9.207	No	ns	>0.9999
G NU-9 (20) vs. G NU-9 (100)	0.1818	-10.19 to 10.55	No	ns	>0.9999
G NU-9 (20) vs. GS vehicle	9.5	-2.145 to 21.15	No	ns	0.182
G NU-9 (20) vs. GS NU-9 (20)	7.048	-4.213 to 18.31	No	ns	0.4717
G NU-9 (20) vs. GS NU-9 (100)	0.3704	-10.36 to 11.1	No	ns	>0.9999
G NU-9 (100) vs. GS vehicle	9.318	-0.4422 to 19.08	No	ns	0.0709
G NU-9 (100) vs. GS NU-9 (20)	6.866	-2.433 to 16.16	No	ns	0.2817
G NU-9 (100) vs. GS NU-9 (100)	0.1886	-8.455 to 8.832	No	ns	>0.9999
GS vehicle vs. GS NU-9 (20)	-2.452	-13.15 to 8.247	No	ns	0.9864
GS vehicle vs. GS NU-9 (100)	-9.13	-19.27 to 1.006	No	ns	0.1047
GS NU-9 (20) vs. GS NU-9 (100)	-6.677	-16.37 to 3.015	No	ns	0.3596
P95
G vehicle vs. G NU-9 (20)	2	-8.534 to 12.53	No	ns	0.9943
G vehicle vs. G NU-9 (100)	0	-8.403 to 8.403	No	ns	>0.9999
G vehicle vs. GS vehicle	10.44	0.5133 to 20.38	Yes	*	0.0328
G vehicle vs. GS NU-9 (20)	5.19	-4.287 to 14.67	No	ns	0.6197
G vehicle vs. GS NU-9 (100)	2.741	-6.096 to 11.58	No	ns	0.9492
G NU-9 (20) vs. G NU-9 (100)	-2	-12.37 to 8.373	No	ns	0.9939
G NU-9 (20) vs. GS vehicle	8.444	-3.201 to 20.09	No	ns	0.3015
G NU-9 (20) vs. GS NU-9 (20)	3.19	-8.07 to 14.45	No	ns	0.9653
G NU-9 (20) vs. GS NU-9 (100)	0.7407	-9.986 to 11.47	No	ns	>0.9999
G NU-9 (100) vs. GS vehicle	10.44	0.6841 to 20.2	Yes	*	0.028
G NU-9 (100) vs. GS NU-9 (20)	5.19	-4.108 to 14.49	No	ns	0.5998
G NU-9 (100) vs. GS NU-9 (100)	2.741	-5.903 to 11.38	No	ns	0.9443
GS vehicle vs. GS NU-9 (20)	-5.254	-15.95 to 5.445	No	ns	0.7231
GS vehicle vs. GS NU-9 (100)	-7.704	-17.84 to 2.432	No	ns	0.251
GS NU-9 (20) vs. GS NU-9 (100)	-2.45	-12.14 to 7.242	No	ns	0.9789
P102
G vehicle vs. G NU-9 (20)	0	-10.53 to 10.53	No	ns	>0.9999
G vehicle vs. G NU-9 (100)	0	-8.403 to 8.403	No	ns	>0.9999
G vehicle vs. GS vehicle	17.67	7.736 to 27.6	Yes	****	<0.0001
G vehicle vs. GS NU-9 (20)	17	7.523 to 26.48	Yes	****	<0.0001
G vehicle vs. GS NU-9 (100)	6.704	-2.133 to 15.54	No	ns	0.2529
G NU-9 (20) vs. G NU-9 (100)	0	-10.37 to 10.37	No	ns	>0.9999
G NU-9 (20) vs. GS vehicle	17.67	6.021 to 29.31	Yes	***	0.0003
G NU-9 (20) vs. GS NU-9 (20)	17	5.739 to 28.26	Yes	***	0.0003
G NU-9 (20) vs. GS NU-9 (100)	6.704	-4.023 to 17.43	No	ns	0.4734
G NU-9 (100) vs. GS vehicle	17.67	7.906 to 27.43	Yes	****	<0.0001
G NU-9 (100) vs. GS NU-9 (20)	17	7.702 to 26.3	Yes	****	<0.0001
G NU-9 (100) vs. GS NU-9 (100)	6.704	-1.94 to 15.35	No	ns	0.2303
GS vehicle vs. GS NU-9 (20)	-0.6667	-11.37 to 10.03	No	ns	>0.9999
GS vehicle vs. GS NU-9 (100)	-10.96	-21.1 to -0.827	Yes	*	0.0254
GS NU-9 (20) vs. GS NU-9 (100)	-10.3	-19.99 to -0.6045	Yes	*	0.0299
P109
G vehicle vs. G NU-9 (20)	0	-10.53 to 10.53	No	ns	>0.9999
G vehicle vs. G NU-9 (100)	0	-8.403 to 8.403	No	ns	>0.9999
G vehicle vs. GS vehicle	15.78	5.847 to 25.71	Yes	***	0.0001
G vehicle vs. GS NU-9 (20)	22.52	13.05 to 32	Yes	****	<0.0001
G vehicle vs. GS NU-9 (100)	1.111	-7.725 to 9.947	No	ns	0.9992
G NU-9 (20) vs. G NU-9 (100)	0	-10.37 to 10.37	No	ns	>0.9999
G NU-9 (20) vs. GS vehicle	15.78	4.132 to 27.42	Yes	**	0.0017
G NU-9 (20) vs. GS NU-9 (20)	22.52	11.26 to 33.78	Yes	****	<0.0001
G NU-9 (20) vs. GS NU-9 (100)	1.111	-9.616 to 11.84	No	ns	0.9997
G NU-9 (100) vs. GS vehicle	15.78	6.017 to 25.54	Yes	****	<0.0001
G NU-9 (100) vs. GS NU-9 (20)	22.52	13.23 to 31.82	Yes	****	<0.0001
G NU-9 (100) vs. GS NU-9 (100)	1.111	-7.533 to 9.755	No	ns	0.9991
GS vehicle vs. GS NU-9 (20)	6.746	-3.953 to 17.45	No	ns	0.4631
GS vehicle vs. GS NU-9 (100)	-14.67	-24.8 to -4.531	Yes	***	0.0006
GS NU-9 (20) vs. GS NU-9 (100)	-21.41	-31.1 to -11.72	Yes	****	<0.0001
P116
G vehicle vs. G NU-9 (20)	0	-10.53 to 10.53	No	ns	>0.9999
G vehicle vs. G NU-9 (100)	0.303	-8.1 to 8.706	No	ns	>0.9999
G vehicle vs. GS vehicle	37.39	27.46 to 47.32	Yes	****	<0.0001
G vehicle vs. GS NU-9 (20)	32.67	23.19 to 42.14	Yes	****	<0.0001
G vehicle vs. GS NU-9 (100)	8.852	0.01556 to 17.69	Yes	*	0.0493
G NU-9 (20) vs. G NU-9 (100)	0.303	-10.07 to 10.68	No	ns	>0.9999
G NU-9 (20) vs. GS vehicle	37.39	25.74 to 49.03	Yes	****	<0.0001
G NU-9 (20) vs. GS NU-9 (20)	32.67	21.41 to 43.93	Yes	****	<0.0001
G NU-9 (20) vs. GS NU-9 (100)	8.852	-1.875 to 19.58	No	ns	0.1718
G NU-9 (100) vs. GS vehicle	37.09	27.33 to 46.85	Yes	****	<0.0001
G NU-9 (100) vs. GS NU-9 (20)	32.36	23.07 to 41.66	Yes	****	<0.0001
G NU-9 (100) vs. GS NU-9 (100)	8.549	-0.09512 to 17.19	No	ns	0.0545
GS vehicle vs. GS NU-9 (20)	-4.722	-15.42 to 5.977	No	ns	0.8043
GS vehicle vs. GS NU-9 (100)	-28.54	-38.67 to -18.4	Yes	****	<0.0001
GS NU-9 (20) vs. GS NU-9 (100)	-23.81	-33.51 to -14.12	Yes	****	<0.0001
Test details	Mean 1	Mean 2	Mean Diff.	SE of diff.	N1	N2	q	DF
P60
G vehicle vs. G NU-9 (20)	60	60	0	3.677	10	5	0	378
G vehicle vs. G NU-9 (100)	60	58.73	1.273	2.934	10	11	0.6136	378
G vehicle vs. GS vehicle	60	54.67	5.333	3.467	10	6	2.175	378
G vehicle vs. GS NU-9 (20)	60	55.19	4.81	3.309	10	7	2.056	378
G vehicle vs. GS NU-9 (100)	60	60	0	3.085	10	9	0	378
G NU-9 (20) vs. G NU-9 (100)	60	58.73	1.273	3.621	5	11	0.497	378
G NU-9 (20) vs. GS vehicle	60	54.67	5.333	4.066	5	6	1.855	378
G NU-9 (20) vs. GS NU-9 (20)	60	55.19	4.81	3.931	5	7	1.73	378
G NU-9 (20) vs. GS NU-9 (100)	60	60	0	3.745	5	9	0	378
G NU-9 (100) vs. GS vehicle	58.73	54.67	4.061	3.407	11	6	1.685	378
G NU-9 (100) vs. GS NU-9 (20)	58.73	55.19	3.537	3.246	11	7	1.541	378
G NU-9 (100) vs. GS NU-9 (100)	58.73	60	-1.273	3.018	11	9	0.5964	378
GS vehicle vs. GS NU-9 (20)	54.67	55.19	-0.5238	3.735	6	7	0.1983	378
GS vehicle vs. GS NU-9 (100)	54.67	60	-5.333	3.539	6	9	2.131	378
GS NU-9 (20) vs. GS NU-9 (100)	55.19	60	-4.81	3.384	7	9	2.01	378
P67
G vehicle vs. G NU-9 (20)	60	59.67	0.3333	3.677	10	5	0.1282	378
G vehicle vs. G NU-9 (100)	60	60	0	2.934	10	11	0	378
G vehicle vs. GS vehicle	60	55.89	4.111	3.467	10	6	1.677	378
G vehicle vs. GS NU-9 (20)	60	51.71	8.286	3.309	10	7	3.542	378
G vehicle vs. GS NU-9 (100)	60	54.67	5.333	3.085	10	9	2.445	378
G NU-9 (20) vs. G NU-9 (100)	59.67	60	-0.3333	3.621	5	11	0.1302	378
G NU-9 (20) vs. GS vehicle	59.67	55.89	3.778	4.066	5	6	1.314	378
G NU-9 (20) vs. GS NU-9 (20)	59.67	51.71	7.952	3.931	5	7	2.861	378
G NU-9 (20) vs. GS NU-9 (100)	59.67	54.67	5	3.745	5	9	1.888	378
G NU-9 (100) vs. GS vehicle	60	55.89	4.111	3.407	11	6	1.706	378
G NU-9 (100) vs. GS NU-9 (20)	60	51.71	8.286	3.246	11	7	3.61	378
G NU-9 (100) vs. GS NU-9 (100)	60	54.67	5.333	3.018	11	9	2.499	378
GS vehicle vs. GS NU-9 (20)	55.89	51.71	4.175	3.735	6	7	1.581	378
GS vehicle vs. GS NU-9 (100)	55.89	54.67	1.222	3.539	6	9	0.4885	378
GS NU-9 (20) vs. GS NU-9 (100)	51.71	54.67	-2.952	3.384	7	9	1.234	378
P74
G vehicle vs. G NU-9 (20)	60	57.73	2.267	3.677	10	5	0.8717	378
G vehicle vs. G NU-9 (100)	60	60	0	2.934	10	11	0	378
G vehicle vs. GS vehicle	60	51.78	8.222	3.467	10	6	3.354	378
G vehicle vs. GS NU-9 (20)	60	55.24	4.762	3.309	10	7	2.035	378
G vehicle vs. GS NU-9 (100)	60	59.3	0.7037	3.085	10	9	0.3226	378
G NU-9 (20) vs. G NU-9 (100)	57.73	60	-2.267	3.621	5	11	0.8852	378
G NU-9 (20) vs. GS vehicle	57.73	51.78	5.956	4.066	5	6	2.072	378
G NU-9 (20) vs. GS NU-9 (20)	57.73	55.24	2.495	3.931	5	7	0.8976	378
G NU-9 (20) vs. GS NU-9 (100)	57.73	59.3	-1.563	3.745	5	9	0.5902	378
G NU-9 (100) vs. GS vehicle	60	51.78	8.222	3.407	11	6	3.412	378
G NU-9 (100) vs. GS NU-9 (20)	60	55.24	4.762	3.246	11	7	2.075	378
G NU-9 (100) vs. GS NU-9 (100)	60	59.3	0.7037	3.018	11	9	0.3298	378
GS vehicle vs. GS NU-9 (20)	51.78	55.24	-3.46	3.735	6	7	1.31	378
GS vehicle vs. GS NU-9 (100)	51.78	59.3	-7.519	3.539	6	9	3.005	378
GS NU-9 (20) vs. GS NU-9 (100)	55.24	59.3	-4.058	3.384	7	9	1.696	378
P81
G vehicle vs. G NU-9 (20)	60	60	0	3.677	10	5	0	378
G vehicle vs. G NU-9 (100)	60	60	0	2.934	10	11	0	378
G vehicle vs. GS vehicle	60	53	7	3.467	10	6	2.855	378
G vehicle vs. GS NU-9 (20)	60	54.1	5.905	3.309	10	7	2.524	378
G vehicle vs. GS NU-9 (100)	60	58.15	1.852	3.085	10	9	0.849	378
G NU-9 (20) vs. G NU-9 (100)	60	60	0	3.621	5	11	0	378
G NU-9 (20) vs. GS vehicle	60	53	7	4.066	5	6	2.435	378
G NU-9 (20) vs. GS NU-9 (20)	60	54.1	5.905	3.931	5	7	2.124	378
G NU-9 (20) vs. GS NU-9 (100)	60	58.15	1.852	3.745	5	9	0.6993	378
G NU-9 (100) vs. GS vehicle	60	53	7	3.407	11	6	2.905	378
G NU-9 (100) vs. GS NU-9 (20)	60	54.1	5.905	3.246	11	7	2.572	378
G NU-9 (100) vs. GS NU-9 (100)	60	58.15	1.852	3.018	11	9	0.8678	378
GS vehicle vs. GS NU-9 (20)	53	54.1	-1.095	3.735	6	7	0.4147	378
GS vehicle vs. GS NU-9 (100)	53	58.15	-5.148	3.539	6	9	2.057	378
GS NU-9 (20) vs. GS NU-9 (100)	54.1	58.15	-4.053	3.384	7	9	1.694	378
P88
G vehicle vs. G NU-9 (20)	60	60	0	3.677	10	5	0	378
G vehicle vs. G NU-9 (100)	60	59.82	0.1818	2.934	10	11	0.08765	378
G vehicle vs. GS vehicle	60	50.5	9.5	3.467	10	6	3.875	378
G vehicle vs. GS NU-9 (20)	60	52.95	7.048	3.309	10	7	3.012	378
G vehicle vs. GS NU-9 (100)	60	59.63	0.3704	3.085	10	9	0.1698	378
G NU-9 (20) vs. G NU-9 (100)	60	59.82	0.1818	3.621	5	11	0.07101	378
G NU-9 (20) vs. GS vehicle	60	50.5	9.5	4.066	5	6	3.305	378
G NU-9 (20) vs. GS NU-9 (20)	60	52.95	7.048	3.931	5	7	2.535	378
G NU-9 (20) vs. GS NU-9 (100)	60	59.63	0.3704	3.745	5	9	0.1399	378
G NU-9 (100) vs. GS vehicle	59.82	50.5	9.318	3.407	11	6	3.867	378
G NU-9 (100) vs. GS NU-9 (20)	59.82	52.95	6.866	3.246	11	7	2.991	378
G NU-9 (100) vs. GS NU-9 (100)	59.82	59.63	0.1886	3.018	11	9	0.08836	378
GS vehicle vs. GS NU-9 (20)	50.5	52.95	-2.452	3.735	6	7	0.9285	378
GS vehicle vs. GS NU-9 (100)	50.5	59.63	-9.13	3.539	6	9	3.649	378
GS NU-9 (20) vs. GS NU-9 (100)	52.95	59.63	-6.677	3.384	7	9	2.791	378
P95
G vehicle vs. G NU-9 (20)	60	58	2	3.677	10	5	0.7691	378
G vehicle vs. G NU-9 (100)	60	60	0	2.934	10	11	0	378
G vehicle vs. GS vehicle	60	49.56	10.44	3.467	10	6	4.26	378
G vehicle vs. GS NU-9 (20)	60	54.81	5.19	3.309	10	7	2.219	378
G vehicle vs. GS NU-9 (100)	60	57.26	2.741	3.085	10	9	1.256	378
G NU-9 (20) vs. G NU-9 (100)	58	60	-2	3.621	5	11	0.7811	378
G NU-9 (20) vs. GS vehicle	58	49.56	8.444	4.066	5	6	2.937	378
G NU-9 (20) vs. GS NU-9 (20)	58	54.81	3.19	3.931	5	7	1.148	378
G NU-9 (20) vs. GS NU-9 (100)	58	57.26	0.7407	3.745	5	9	0.2797	378
G NU-9 (100) vs. GS vehicle	60	49.56	10.44	3.407	11	6	4.335	378
G NU-9 (100) vs. GS NU-9 (20)	60	54.81	5.19	3.246	11	7	2.261	378
G NU-9 (100) vs. GS NU-9 (100)	60	57.26	2.741	3.018	11	9	1.284	378
GS vehicle vs. GS NU-9 (20)	49.56	54.81	-5.254	3.735	6	7	1.989	378
GS vehicle vs. GS NU-9 (100)	49.56	57.26	-7.704	3.539	6	9	3.079	378
GS NU-9 (20) vs. GS NU-9 (100)	54.81	57.26	-2.45	3.384	7	9	1.024	378
P102
G vehicle vs. G NU-9 (20)	60	60	0	3.677	10	5	0	378
G vehicle vs. G NU-9 (100)	60	60	0	2.934	10	11	0	378
G vehicle vs. GS vehicle	60	42.33	17.67	3.467	10	6	7.206	378
G vehicle vs. GS NU-9 (20)	60	43	17	3.309	10	7	7.266	378
G vehicle vs. GS NU-9 (100)	60	53.3	6.704	3.085	10	9	3.073	378
G NU-9 (20) vs. G NU-9 (100)	60	60	0	3.621	5	11	0	378
G NU-9 (20) vs. GS vehicle	60	42.33	17.67	4.066	5	6	6.145	378
G NU-9 (20) vs. GS NU-9 (20)	60	43	17	3.931	5	7	6.115	378
G NU-9 (20) vs. GS NU-9 (100)	60	53.3	6.704	3.745	5	9	2.532	378
G NU-9 (100) vs. GS vehicle	60	42.33	17.67	3.407	11	6	7.332	378
G NU-9 (100) vs. GS NU-9 (20)	60	43	17	3.246	11	7	7.406	378
G NU-9 (100) vs. GS NU-9 (100)	60	53.3	6.704	3.018	11	9	3.142	378
GS vehicle vs. GS NU-9 (20)	42.33	43	-0.6667	3.735	6	7	0.2524	378
GS vehicle vs. GS NU-9 (100)	42.33	53.3	-10.96	3.539	6	9	4.381	378
GS NU-9 (20) vs. GS NU-9 (100)	43	53.3	-10.3	3.384	7	9	4.304	378
P109
G vehicle vs. G NU-9 (20)	60	60	0	3.677	10	5	0	378
G vehicle vs. G NU-9 (100)	60	60	0	2.934	10	11	0	378
G vehicle vs. GS vehicle	60	44.22	15.78	3.467	10	6	6.436	378
G vehicle vs. GS NU-9 (20)	60	37.48	22.52	3.309	10	7	9.627	378
G vehicle vs. GS NU-9 (100)	60	58.89	1.111	3.085	10	9	0.5094	378
G NU-9 (20) vs. G NU-9 (100)	60	60	0	3.621	5	11	0	378
G NU-9 (20) vs. GS vehicle	60	44.22	15.78	4.066	5	6	5.488	378
G NU-9 (20) vs. GS NU-9 (20)	60	37.48	22.52	3.931	5	7	8.103	378
G NU-9 (20) vs. GS NU-9 (100)	60	58.89	1.111	3.745	5	9	0.4196	378
G NU-9 (100) vs. GS vehicle	60	44.22	15.78	3.407	11	6	6.548	378
G NU-9 (100) vs. GS NU-9 (20)	60	37.48	22.52	3.246	11	7	9.813	378
G NU-9 (100) vs. GS NU-9 (100)	60	58.89	1.111	3.018	11	9	0.5207	378
GS vehicle vs. GS NU-9 (20)	44.22	37.48	6.746	3.735	6	7	2.554	378
GS vehicle vs. GS NU-9 (100)	44.22	58.89	-14.67	3.539	6	9	5.862	378
GS NU-9 (20) vs. GS NU-9 (100)	37.48	58.89	-21.41	3.384	7	9	8.95	378
P116
G vehicle vs. G NU-9 (20)	60	60	0	3.677	10	5	0	378
G vehicle vs. G NU-9 (100)	60	59.7	0.303	2.934	10	11	0.1461	378
G vehicle vs. GS vehicle	60	22.61	37.39	3.467	10	6	15.25	378
G vehicle vs. GS NU-9 (20)	60	27.33	32.67	3.309	10	7	13.96	378
G vehicle vs. GS NU-9 (100)	60	51.15	8.852	3.085	10	9	4.058	378
G NU-9 (20) vs. G NU-9 (100)	60	59.7	0.303	3.621	5	11	0.1183	378
G NU-9 (20) vs. GS vehicle	60	22.61	37.39	4.066	5	6	13.01	378
G NU-9 (20) vs. GS NU-9 (20)	60	27.33	32.67	3.931	5	7	11.75	378
G NU-9 (20) vs. GS NU-9 (100)	60	51.15	8.852	3.745	5	9	3.343	378
G NU-9 (100) vs. GS vehicle	59.7	22.61	37.09	3.407	11	6	15.39	378
G NU-9 (100) vs. GS NU-9 (20)	59.7	27.33	32.36	3.246	11	7	14.1	378
G NU-9 (100) vs. GS NU-9 (100)	59.7	51.15	8.549	3.018	11	9	4.006	378
GS vehicle vs. GS NU-9 (20)	22.61	27.33	-4.722	3.735	6	7	1.788	378
GS vehicle vs. GS NU-9 (100)	22.61	51.15	-28.54	3.539	6	9	11.41	378
GS NU-9 (20) vs. GS NU-9 (100)	27.33	51.15	-23.81	3.384	7	9	9.954	378

## Sheet: TDP rotarod
Rotarod
average	P60	P90	P120
WT-UeGFP (vehicle)	271	283.933	258.778
prpTDP-43A315T-UeGFP (untreated)	203.844	153.052	124.22
prpTDP-43A315T-UeGFP (NU-9 100 mg/kg/day)	267.889	232.556	178.444
SEM	P60	P90	P120
WT-UeGFP (vehicle)	11.6801	8.87148	23.6726
prpTDP-43A315T-UeGFP (untreated)	6.41874	4.83412	8.89608
prpTDP-43A315T-UeGFP (NU-9 100 mg/kg/day)	19.276	18.1306	18.7287
number of mice	P60	P90	P120
WT-UeGFP (vehicle)	10	10	10
prpTDP-43A315T-UeGFP (untreated)	7	6	9
prpTDP-43A315T-UeGFP (NU-9 100 mg/kg/day)	4	4	4

## Sheet: Tukey's TDP rotarod
Within each row, compare columns (simple effects within rows)										G vehicle	WT-UeGFP (vehicle)
										GT untreated	prpTDP-43A315T-UeGFP (untreated)
Number of families	3									GT NU-9 (100)	prpTDP-43A315T-UeGFP (NU-9 100 mg/kg/day)
Number of comparisons per family	3
Alpha	0.05
Tukey's multiple comparisons test	Predicted (LS) mean diff.	95.00% CI of diff.	Significant?	Summary	Adjusted P Value
P60
G vehicle vs. GT untreated	66.33	19.31 to 113.3	Yes	**	0.0036
G vehicle vs. GT NU-9 (100)	11	-45.92 to 67.92	No	ns	0.8877
GT untreated vs. GT NU-9 (100)	-55.33	-115.3 to 4.669	No	ns	0.0764
P90
G vehicle vs. GT untreated	129.8	80.92 to 178.7	Yes	****	<0.0001
G vehicle vs. GT NU-9 (100)	67.93	11.01 to 124.9	Yes	*	0.0156
GT untreated vs. GT NU-9 (100)	-61.87	-123.3 to -0.4064	Yes	*	0.0482
P120
G vehicle vs. GT untreated	134.6	90.35 to 178.8	Yes	****	<0.0001
G vehicle vs. GT NU-9 (100)	93.03	36.10 to 150.0	Yes	***	0.0007
GT untreated vs. GT NU-9 (100)	-41.53	-99.35 to 16.29	No	ns	0.2032
Test details	Predicted (LS) mean 1	Predicted (LS) mean 2	Predicted (LS) mean diff.	SE of diff.	N1	N2	q	DF
P60
G vehicle vs. GT untreated	271	204.7	66.33	19.52	10	7	4.805	55
G vehicle vs. GT NU-9 (100)	271	260	11	23.63	10	4	0.6583	55
GT untreated vs. GT NU-9 (100)	204.7	260	-55.33	24.91	7	4	3.141	55
P90
G vehicle vs. GT untreated	283.9	154.1	129.8	20.29	10	6	9.046	55
G vehicle vs. GT NU-9 (100)	283.9	216	67.93	23.63	10	4	4.065	55
GT untreated vs. GT NU-9 (100)	154.1	216	-61.87	25.52	6	4	3.429	55
P120
G vehicle vs. GT untreated	258.8	124.2	134.6	18.35	10	9	10.37	55
G vehicle vs. GT NU-9 (100)	258.8	165.8	93.03	23.63	10	4	5.567	55
GT untreated vs. GT NU-9 (100)	124.2	165.8	-41.53	24	9	4	2.447	55

## Sheet: TDP wire hanging
wire hanging
average	P60	P90	P120
WT-UeGFP (vehicle)	60	60	60
prpTDP-43A315T-UeGFP (untreated)	60	60	46.6667
prpTDP-43A315T-UeGFP (NU-9 100 mg/kg/day)	55.7778	56.2222	59.5556
SEM	P60	P90	P120
WT-UeGFP (vehicle)	0	0	0
prpTDP-43A315T-UeGFP (untreated)	0	0	2.52029
prpTDP-43A315T-UeGFP (NU-9 100 mg/kg/day)	3.27052	2.311	0.344265
number of mice	P60	P90	P120
WT-UeGFP (vehicle)	10	10	10
prpTDP-43A315T-UeGFP (untreated)	7	3	4
prpTDP-43A315T-UeGFP (NU-9 100 mg/kg/day)	4	4	4

## Sheet: Tukey's TDP wire hanging
Within each row, compare columns (simple effects within rows)										G vehicle	WT-UeGFP (vehicle)
										GT untreated	prpTDP-43A315T-UeGFP (untreated)
Number of families	3									GT NU-9 (100)	prpTDP-43A315T-UeGFP (NU-9 100 mg/kg/day)
Number of comparisons per family	3
Alpha	0.05
Tukey's multiple comparisons test	Predicted (LS) mean diff.	95.00% CI of diff.	Significant?	Summary	Adjusted P Value
P60
G vehicle vs. GT untreated	0	-2.803 to 2.803	No	ns	>0.9999
G vehicle vs. GT NU-9 (100)	3.167	-0.1988 to 6.532	No	ns	0.069
GT untreated vs. GT NU-9 (100)	3.167	-0.3989 to 6.732	No	ns	0.0909
P90
G vehicle vs. GT untreated	-0.676	-4.232 to 2.880	No	ns	0.8901
G vehicle vs. GT NU-9 (100)	2.833	-0.5321 to 6.199	No	ns	0.1145
GT untreated vs. GT NU-9 (100)	3.509	-0.6736 to 7.692	No	ns	0.1161
P120
G vehicle vs. GT untreated	13.33	10.07 to 16.60	Yes	****	<0.0001
G vehicle vs. GT NU-9 (100)	0.3333	-3.032 to 3.699	No	ns	0.9688
GT untreated vs. GT NU-9 (100)	-13	-16.94 to -9.061	Yes	****	<0.0001
Test details	Predicted (LS) mean 1	Predicted (LS) mean 2	Predicted (LS) mean diff.	SE of diff.	N1	N2	q	DF
P60
G vehicle vs. GT untreated	60	60	0	1.158	10	7	0	47
G vehicle vs. GT NU-9 (100)	60	56.83	3.167	1.391	10	4	3.22	47
GT untreated vs. GT NU-9 (100)	60	56.83	3.167	1.473	7	4	3.04	47
P90
G vehicle vs. GT untreated	60	60.68	-0.676	1.469	10	3	0.6507	47
G vehicle vs. GT NU-9 (100)	60	57.17	2.833	1.391	10	4	2.881	47
GT untreated vs. GT NU-9 (100)	60.68	57.17	3.509	1.728	3	4	2.871	47
P120
G vehicle vs. GT untreated	60	46.67	13.33	1.349	10	4	13.97	47
G vehicle vs. GT NU-9 (100)	60	59.67	0.3333	1.391	10	4	0.339	47
GT untreated vs. GT NU-9 (100)	46.67	59.67	-13	1.628	4	4	11.29	47
