# Supplementary material for: Improving mitochondria and ER stability helps eliminate upper motor neuron degeneration that occurs due to mSOD1 toxicity and TDP‐43 pathology
Source: Clin Transl Med. 2021 Feb 22;11(2):e336. doi: 10.1002/ctm2.336 (PMC7898037; doi:10.1002/ctm2.336)
Supplement: Supplementary file 3 — Table S5 Statistics for bar graphs shown in figures [file CTM2-11-e336-s003.xlsx]

## Sheet: Fig. 1P
Column B	TDP				NC	TDP
vs.	vs.			Number of values	3	3				NC	Normal control
Column A	NC									TDP	Patients with TDP-43 pathology
				Minimum	8.96	87.03
Unpaired t test				25% Percentile	8.96	87.03
P value	<0.0001			Median	16.06	87.52
P value summary	****			75% Percentile	20.4	90.83
Significantly different (P < 0.05)?	Yes			Maximum	20.4	90.83
One- or two-tailed P value?	Two-tailed
t, df	t=20.70, df=4			Mean	15.14	88.46
				Std. Deviation	5.775	2.067
How big is the difference?				Std. Error of Mean	3.334	1.193
Mean of column A	15.14
Mean of column B	88.46			Lower 95% CI	0.7936	83.33
Difference between means (B - A) ± SEM	73.32 ± 3.541			Upper 95% CI	29.49	93.59
95% confidence interval	63.49 to 83.15
R squared (eta squared)	0.9908

## Sheet: Fig. 1Q
Number of families	1
Number of comparisons per family	3									WT	WT-UeGFP
Alpha	0.05									SOD1	hSOD1G93A-UeGFP
										TDP	prpTDP-43A315T-UeGFP
Tukey's multiple comparisons test	Mean Diff.	95.00% CI of diff.	Significant?	Summary	Adjusted P Value
WT vs. SOD	-42.22	-50.07 to -34.36	Yes	****	<0.0001	A-B
WT vs. TDP	-33.89	-41.74 to -26.04	Yes	****	<0.0001	A-C
SOD vs. TDP	8.326	-0.06897 to 16.72	No	ns	0.0517	B-C
Test details	Mean 1	Mean 2	Mean Diff.	SE of diff.	n1	n2	q	DF
WT vs. SOD	2.057	44.27	-42.22	2.666	4	3	22.39	7
WT vs. TDP	2.057	35.95	-33.89	2.666	4	3	17.97	7
SOD vs. TDP	44.27	35.95	8.326	2.85	3	3	4.131	7

## Sheet: Fig. 1R
						NC	ALS
					Number of values	3	3			NC	Normal control
Column B	ALS									TDP	Patients with TDP-43 pathology
vs.	vs.				Minimum	1.475	0.5011
Column A	NC				25% Percentile	1.475	0.5011
					Median	1.63	0.5759
Unpaired t test					75% Percentile	1.994	0.6082
P value	0.0019				Maximum	1.994	0.6082
P value summary	**
Significantly different (P < 0.05)?	Yes				Mean	1.7	0.5617
One- or two-tailed P value?	Two-tailed				Std. Deviation	0.2663	0.05491
t, df	t=7.250, df=4				Std. Error of Mean	0.1538	0.03171
How big is the difference?					Lower 95% CI	1.038	0.4253
Mean of column A	1.7				Upper 95% CI	2.361	0.6981
Mean of column B	0.5617
Difference between means (B - A) ± SEM	-1.138 ± 0.1570
95% confidence interval	-1.574 to -0.7023
R squared (eta squared)	0.9293
F test to compare variances
F, DFn, Dfd	23.52, 2, 2
P value	0.0816
P value summary	ns
Significantly different (P < 0.05)?	No
Data analyzed
Sample size, column A	3
Sample size, column B	3

## Sheet: Fig. 1S
Number of families	1
Number of comparisons per family	3										WT	WT-UeGFP
Alpha	0.05										SOD1	hSOD1G93A-UeGFP
											TDP	prpTDP-43A315T-UeGFP
Tukey's multiple comparisons test	Mean Diff.	95.00% CI of diff.	Significant?	Summary	Adjusted P Value
WT vs. SOD1	1.061	0.8192 to 1.303	Yes	****	<0.0001	A-B
WT vs. TDP-43	1.026	0.7842 to 1.268	Yes	****	<0.0001	A-C
SOD vs. TDP-43	-0.03502	-0.2935 to 0.2234	No	ns	0.917	B-C
Test details	Mean 1	Mean 2	Mean Diff.	SE of diff.	n1	n2	q	DF
WT vs. SOD	1.563	0.502	1.061	0.08209	4	3	18.28	7
WT vs. TDP	1.563	0.537	1.026	0.08209	4	3	17.68	7
SOD vs. TDP	0.502	0.537	-0.03502	0.08776	3	3	0.5643	7

## Sheet: Fig. 2O
Number of families	1
Number of comparisons per family	3									WT-V	WT-UeGFP (vehicle)
Alpha	0.05									SOD1 - V	hSOD1G93A-UeGFP (vehicle)
										SOD1-NU9	hSOD1G93A-UeGFP (NU-9 100 mg/kg/day)
Tukey's multiple comparisons test	Mean Diff.	95.00% CI of diff.	Significant?	Summary	Adjusted P Value
WT -V vs. SOD1 -V	20.81	15.19 to 26.44	Yes	****	<0.0001	A-B
WT - V vs. SOD1 NU9	8.551	2.924 to 14.18	Yes	**	0.0071	A-C
SOD1 - V vs. SOD1 - NU9	-12.26	-18.28 to -6.247	Yes	**	0.0014	B-C
Test details	Mean 1	Mean 2	Mean Diff.	SE of diff.	n1	n2	q	DF
WT -V vs. SOD1 -V	29.68	8.865	20.81	1.91	4	3	15.41	7
WT - V vs. SOD1 NU9	29.68	21.13	8.551	1.91	4	3	6.33	7
SOD1 - V vs. SOD1 - NU9	8.865	21.13	-12.26	2.042	3	3	8.491	7

## Sheet: Fig. 2P
Number of families	1
Number of comparisons per family	3									WT-V	WT-UeGFP (vehicle)
Alpha	0.05									SOD1 - V	hSOD1G93A-UeGFP (vehicle)
										SOD1-NU9	hSOD1G93A-UeGFP (NU-9 100 mg/kg/day)
Tukey's multiple comparisons test	Mean Diff.	95.00% CI of diff.	Significant?	Summary	Adjusted P Value
WT - V vs. SOD1 -V	82.82	75.51 to 90.13	Yes	****	<0.0001	A-B
WT - V vs. SOD1 - NU9	6.679	-0.6315 to 13.99	No	ns	0.0708	A-C
SOD1 - V vs. SOD1 - NU9	-76.15	-83.96 to -68.33	Yes	****	<0.0001	B-C
Test details	Mean 1	Mean 2	Mean Diff.	SE of diff.	n1	n2	q	DF
WT - V vs. SOD1 -V	92.98	10.16	82.82	2.482	4	3	47.19	7
WT - V vs. SOD1 - NU9	92.98	86.3	6.679	2.482	4	3	3.805	7
SOD1 - V vs. SOD1 - NU9	10.16	86.3	-76.15	2.654	3	3	40.58	7

## Sheet: Fig. 2Q
Number of families	1
Number of comparisons per family	3									WT-V	WT-UeGFP (vehicle)
Alpha	0.05									SOD1 - V	hSOD1G93A-UeGFP (vehicle)
										SOD1-NU9	hSOD1G93A-UeGFP (NU-9 100 mg/kg/day)
Tukey's multiple comparisons test	Mean Diff.	95.00% CI of diff.	Significant?	Summary	Adjusted P Value
WT - V vs. SOD1 -V	1.061	0.7375 to 1.384	Yes	****	<0.0001	A-B
WT - V vs. SOD1 - NU9	0.4271	0.1036 to 0.7505	Yes	*	0.0145	A-C
SOD1 - V vs. SOD1 - NU9	-0.6339	-0.9798 to -0.2881	Yes	**	0.0025	B-C
Test details	Mean 1	Mean 2	Mean Diff.	SE of diff.	n1	n2	q	DF
WT - V vs. SOD1 -V	1.563	0.502	1.061	0.1098	4	3	13.66	7
WT - V vs. SOD1 - NU9	1.563	1.136	0.4271	0.1098	4	3	5.499	7
SOD1 - V vs. SOD1 - NU9	0.502	1.136	-0.6339	0.1174	3	3	7.635	7

## Sheet: Fig. 2R
Number of families	1
Number of comparisons per family	3										WT - V	WT-UeGFP (vehicle)
Alpha	0.05										SOD1 -V	hSOD1G93A-UeGFP (vehicle)
											SOD1- NU-9	hSOD1G93A-UeGFP (NU-9 100 mg/kg/day)
Tukey's multiple comparisons test	Mean Diff.	95.00% CI of diff.	Significant?	Summary	Adjusted P Value
WT vs. SOD	1.061	0.7375 to 1.384	Yes	****	<0.0001	A-B
WT vs. SOD C9	0.4271	0.1036 to 0.7505	Yes	*	0.0145	A-C
SOD vs. SOD C9	-0.6339	-0.9798 to -0.2881	Yes	**	0.0025	B-C
Test details	Mean 1	Mean 2	Mean Diff.	SE of diff.	n1	n2	q	DF
WT vs. SOD	1.563	0.502	1.061	0.1098	4	3	13.66	7
WT vs. SOD C9	1.563	1.136	0.4271	0.1098	4	3	5.499	7
SOD vs. SOD C9	0.502	1.136	-0.6339	0.1174	3	3	7.635	7

## Sheet: Fig. 3E
Number of families	1								G vehicle	WT-UeGFP (vehicle)
Number of comparisons per family	6								GS vehicle	hSOD1G93A-UeGFP (vehicle)
Alpha	0.05								GS NU-9 (20)	hSOD1G93A-UeGFP (NU-9 20 mg/kg/day)
									GS NU-9 (100)	hSOD1G93A-UeGFP (NU-9 100 mg/kg/day)
Tukey's multiple comparisons test	Mean Diff.	95.00% CI of diff.	Significant?	Summary	Adjusted P Value
G Vehicle vs. GS Vehicle	-140415	-174823 to -106008	Yes	****	<0.0001	A-B
G Vehicle vs. GS NU-9 (20)	-107591	-134583 to -80599	Yes	****	<0.0001	A-C
G Vehicle vs. GS NU-9 (100)	-94715	-118731 to -70699	Yes	****	<0.0001	A-D
GS Vehicle vs. GS NU-9 (20)	32824	-4136 to 69784	No	ns	0.0944	B-C
GS Vehicle vs. GS NU-9 (100)	45700	10854 to 80546	Yes	**	0.007	B-D
GS NU-9 (20) vs. GS NU-9 (100)	12876	-14672 to 40424	No	ns	0.5783	C-D
Test details	Mean 1	Mean 2	Mean Diff.	SE of diff.	n1	n2	q	DF
G Vehicle vs. GS Vehicle	25337	165752	-140415	12473	10	3	15.92	24
G Vehicle vs. GS NU-9 (20)	25337	132928	-107591	9784	10	6	15.55	24
G Vehicle vs. GS NU-9 (100)	25337	120052	-94715	8706	10	9	15.39	24
GS Vehicle vs. GS NU-9 (20)	165752	132928	32824	13398	3	6	3.465	24
GS Vehicle vs. GS NU-9 (100)	165752	120052	45700	12632	3	9	5.116	24
GS NU-9 (20) vs. GS NU-9 (100)	132928	120052	12876	9986	6	9	1.823	24

## Sheet: Fig. 4G
Number of families	1								G vehicle	WT-UeGFP (vehicle)
Number of comparisons per family	10								G NU-9 (100)	WT-UeGFP (NU-9 100 mg/kg/day)
Alpha	0.05								GS vehicle	hSOD1G93A-UeGFP (vehicle)
									GS NU-9 (20)	hSOD1G93A-UeGFP (NU-9 20 mg/kg/day)
Tukey's multiple comparisons test	Mean Diff.	95.00% CI of diff.	Significant?	Summary	Adjusted P Value				GS NU-9 (100)	hSOD1G93A-UeGFP (NU-9 100 mg/kg/day)
G Vehicle vs. G NU-9 (100)	11.77	-30.06 to 53.60	No	ns	0.9235	A-B
G Vehicle vs. GS Vehicle	-48.03	-88.34 to -7.724	Yes	*	0.0133	A-C
G Vehicle vs. GS NU-9 (20)	-15.65	-55.96 to 24.65	No	ns	0.7914	A-D
G Vehicle vs. GS NU-9 (100)	4.929	-33.26 to 43.11	No	ns	0.9956	A-E
G NU-9 (100) vs. GS Vehicle	-59.8	-100.1 to -19.50	Yes	**	0.0014	B-C
G NU-9 (100) vs. GS NU-9 (20)	-27.43	-67.74 to 12.88	No	ns	0.3028	B-D
G NU-9 (100) vs. GS NU-9 (100)	-6.844	-45.03 to 31.34	No	ns	0.9847	B-E
GS Vehicle vs. GS NU-9 (20)	32.38	-6.349 to 71.10	No	ns	0.1363	C-D
GS Vehicle vs. GS NU-9 (100)	52.96	16.45 to 89.47	Yes	**	0.0019	C-E
GS NU-9 (20) vs. GS NU-9 (100)	20.58	-15.93 to 57.09	No	ns	0.4876	D-E
Test details	Mean 1	Mean 2	Mean Diff.	SE of diff.	n1	n2	q	DF
G Vehicle vs. G NU-9 (100)	28.21	16.43	11.77	14.42	6	6	1.155	30
G Vehicle vs. GS Vehicle	28.21	76.24	-48.03	13.9	6	7	4.888	30
G Vehicle vs. GS NU-9 (20)	28.21	43.86	-15.65	13.9	6	7	1.593	30
G Vehicle vs. GS NU-9 (100)	28.21	23.28	4.929	13.16	6	9	0.5295	30
G NU-9 (100) vs. GS Vehicle	16.43	76.24	-59.8	13.9	6	7	6.086	30
G NU-9 (100) vs. GS NU-9 (20)	16.43	43.86	-27.43	13.9	6	7	2.791	30
G NU-9 (100) vs. GS NU-9 (100)	16.43	23.28	-6.844	13.16	6	9	0.7353	30
GS Vehicle vs. GS NU-9 (20)	76.24	43.86	32.38	13.35	7	7	3.43	30
GS Vehicle vs. GS NU-9 (100)	76.24	23.28	52.96	12.59	7	9	5.95	30
GS NU-9 (20) vs. GS NU-9 (100)	43.86	23.28	20.58	12.59	7	9	2.313	30

[truncated: 10 more sheets: Fig. 5E, Fig. 6G, Fig. 6H, Fig. 6I, Fig. 6J, Fig. 7E, Fig. 7H, Fig. 8E, Fig. 8F, Fig. 8G]
